# Supplementary material for: Crystal structure of bis­(2-amino-5-chloro­pyridinium) tetra­chlorido­cobaltate(II)
Source: Acta Crystallogr E Crystallogr Commun. 2015 Apr 25;71(Pt 5):555–7. doi: 10.1107/S2056989015007707 (PMC4420110; doi:10.1107/S2056989015007707)
Supplement: Supplementary file 1 [file e-71-00555-sup1.cif]

##############################################################################
#                                                                            #
# This CIF contains the data in a paper accepted for publication in          #
# Acta Crystallographica Section E. It conforms to the requirements of       #
# Notes for Authors for Acta Crystallographica Section E, and has been       #
# peer reviewed under the auspices of the IUCr Commission on Journals.       #
#                                                                            #
# Full details of the Crystallographic Information File format               #
# are given in the paper "The Crystallographic Information File (CIF):       #
# a New Standard Archive File for Crystallography" by S. R. Hall, F. H.      #
# Allen and I. D. Brown [Acta Cryst. (1991), A47, 655-685].                  #
#                                                                            #
# The current version of the core CIF dictionary is obtainable from          #
# ftp://ftp.iucr.org/pub/cif_core.dic.                                       #
#                                                                            #
# Software is freely available for graphical display of the structure(s)     #
# in this CIF. For information consult the CIF software page                 #
# http://www.iucr.org/resources/cif/software.                                #
#                                                                            #
# This file may be used for bona fide research purposes within the           #
# scientific community so long as proper attribution is given to the journal # 
# article from which it was obtained.                                        #
#                                                                            #
##############################################################################
data_I
_audit_creation_method     SHELXL-97
_chemical_name_systematic
;
Bis(2-amino-5-chloropyridinium) tetrachloridocobaltate(II)
;
_chemical_name_common     ?
_chemical_formula_moiety     '2(C5 H6 Cl N2 +), Cl4 Co 2-'
_chemical_formula_sum     'C10 H12 Cl6 Co1 N4'
_chemical_formula_iupac     '(C5 H6 Cl N2)2 [Co Cl4]'
_chemical_formula_weight     459.87
_chemical_melting_point     ?
_symmetry_cell_setting     monoclinic
_symmetry_space_group_name_H-M     'P 21/c'
_symmetry_space_group_name_Hall     '-P 2ybc'
loop_
    _symmetry_equiv_pos_as_xyz
    'x, y, z'
    '-x, y+1/2, -z+1/2'
    '-x, -y, -z'
    'x, -y-1/2, z-1/2'
_cell_length_a     13.519(2)
_cell_length_b     14.945(3)
_cell_length_c     8.725(2)
_cell_angle_alpha     90.00
_cell_angle_beta     92.858(3)
_cell_angle_gamma     90.00
_cell_volume     1760.6(6)
_cell_formula_units_Z     4
_cell_measurement_reflns_used     25
_cell_measurement_theta_min     10
_cell_measurement_theta_max     15
_cell_measurement_temperature     298(2)
_exptl_crystal_description     prism
_exptl_crystal_colour     blue
_exptl_crystal_size_max     0.5
_exptl_crystal_size_mid     0.3
_exptl_crystal_size_min     0.2
_exptl_crystal_density_diffrn     1.735
_exptl_crystal_density_meas     ?
_exptl_crystal_density_method     'not measured'
_exptl_crystal_F_000     916
_exptl_absorpt_coefficient_mu     1.881
_exptl_absorpt_correction_type     psi-scan
_exptl_absorpt_process_details
;
(North <i>et al.</i>, 1968)
;
_exptl_absorpt_correction_T_min     0.4232
_exptl_absorpt_correction_T_max     0.6489
_exptl_special_details     ?
_diffrn_ambient_temperature     298(2)
_diffrn_radiation_type     MoK\a
_diffrn_radiation_wavelength     0.71073
_diffrn_radiation_source     'fine-focus sealed tube'
_diffrn_radiation_monochromator     graphite
_diffrn_measurement_device_type     'Enraf--Nonius CAD-4'
_diffrn_measurement_method     'non-profiled \w/2\t scans'
_diffrn_detector_area_resol_mean     ?
_diffrn_reflns_number     6241
_diffrn_reflns_av_R_equivalents     0.0388
_diffrn_reflns_av_sigmaI/netI     0.0709
_diffrn_reflns_theta_min     2.03
_diffrn_reflns_theta_max     26.96
_diffrn_reflns_theta_full     26.96
_diffrn_measured_fraction_theta_max     0.969
_diffrn_measured_fraction_theta_full     0.969
_diffrn_reflns_limit_h_min     -17
_diffrn_reflns_limit_h_max     17
_diffrn_reflns_limit_k_min     -19
_diffrn_reflns_limit_k_max     1
_diffrn_reflns_limit_l_min     -11
_diffrn_reflns_limit_l_max     5
_diffrn_standards_number     2
_diffrn_standards_interval_count     ?
_diffrn_standards_interval_time     120
_diffrn_standards_decay_%     6
loop_
    _diffrn_standard_refln_index_h
    _diffrn_standard_refln_index_k
    _diffrn_standard_refln_index_l
    -2 8 2
    1 8 1
_refine_special_details
;
Refinement of <i>F</i>^2^ against ALL reflections. The weighted <i>R</i>-factor
<i>wR</i> and goodness of fit <i>S</i> are based on <i>F</i>^2^, conventional
<i>R</i>-factors <i>R</i> are based on <i>F</i>, with <i>F</i> set to zero for
negative <i>F</i>^2^. The threshold expression of <i>F</i>^2^ >
\s(<i>F</i>^2^) is used only for calculating <i>R</i>-factors(gt) <i>etc</i>.
and is not relevant to the choice of reflections for refinement.
<i>R</i>-factors based on <i>F</i>^2^ are statistically about twice as large
as those based on <i>F</i>, and <i>R</i>- factors based on ALL data will be
even larger.
;
_reflns_number_total     3707
_reflns_number_gt     2121
_reflns_threshold_expression     I>2sigma(I)
_refine_ls_structure_factor_coef     Fsqd
_refine_ls_matrix_type     full
_refine_ls_R_factor_all     0.1034
_refine_ls_R_factor_gt     0.0412
_refine_ls_wR_factor_gt     0.0909
_refine_ls_wR_factor_ref     0.1091
_refine_ls_goodness_of_fit_ref     0.990
_refine_ls_restrained_S_all     0.990
_refine_ls_number_reflns     3707
_refine_ls_number_parameters     190
_refine_ls_number_restraints     0
_refine_ls_hydrogen_treatment     noref
_refine_ls_weighting_scheme     calc
_refine_ls_weighting_details
         'calc w=1/[\s^2^(Fo^2^)+(0.0443P)^2^+0.0000P] where P=(Fo^2^+2Fc^2^)/3'
_atom_sites_solution_hydrogens     geom
_atom_sites_solution_primary     direct
_atom_sites_solution_secondary     difmap
_refine_ls_shift/su_max     0.000
_refine_ls_shift/su_mean     0.000
_refine_diff_density_max     0.519
_refine_diff_density_min     -0.335
_refine_ls_extinction_method     none
_refine_ls_extinction_coef     ?
loop_
    _atom_type_symbol
    _atom_type_description
    _atom_type_scat_dispersion_real
    _atom_type_scat_dispersion_imag
    _atom_type_scat_source
    'C' 'C' 0.0033 0.0016
                         'International Tables Vol C Tables 4.2.6.8 and 6.1.1.4'
    'H' 'H' 0.0000 0.0000
                         'International Tables Vol C Tables 4.2.6.8 and 6.1.1.4'
    'Cl' 'Cl' 0.1484 0.1585
                         'International Tables Vol C Tables 4.2.6.8 and 6.1.1.4'
    'Co' 'Co' 0.3494 0.9721
                         'International Tables Vol C Tables 4.2.6.8 and 6.1.1.4'
    'N' 'N' 0.0061 0.0033
                         'International Tables Vol C Tables 4.2.6.8 and 6.1.1.4'
_computing_data_collection
;
CAD-4 EXPRESS (Enraf--Nonius, 1994)
;
_computing_cell_refinement
;
CAD-4 EXPRESS (Enraf--Nonius, 1994)
;
_computing_data_reduction
;
XCAD4 (Harms & Wocadlo, 1995)
;
_computing_structure_solution
;
SHELXS97 (Sheldrick, 2008)
;
_computing_structure_refinement
;
SHELXL97 (Sheldrick, 2008)
;
_computing_molecular_graphics
;
DIAMOND (Brandenburg, 2008)
;
_computing_publication_material
;
publCIF (Westrip, 2010)
;
loop_
    _atom_site_type_symbol
    _atom_site_label
    _atom_site_fract_x
    _atom_site_fract_y
    _atom_site_fract_z
    _atom_site_U_iso_or_equiv
    _atom_site_adp_type
    _atom_site_calc_flag
    _atom_site_refinement_flags
    _atom_site_occupancy
    _atom_site_symmetry_multiplicity
    _atom_site_disorder_assembly
    _atom_site_disorder_group
    Co Co 0.75262(3) 0.48488(3) 0.01742(6) 0.03927(16) Uani d . 1 1 . .
    Cl Cl1 0.66040(7) 0.47789(7) -0.20888(12) 0.0475(3) Uani d . 1 1 . .
    Cl Cl2 0.64020(8) 0.48540(8) 0.20135(13) 0.0580(3) Uani d . 1 1 . .
    Cl Cl3 0.85951(8) 0.60044(7) 0.05556(14) 0.0580(3) Uani d . 1 1 . .
    Cl Cl4 0.84305(8) 0.35504(7) 0.03059(15) 0.0690(4) Uani d . 1 1 . .
    Cl Cl5 0.83772(8) 0.37281(8) 0.53616(14) 0.0646(3) Uani d . 1 1 . .
    Cl Cl6 0.68358(8) 0.75291(9) 0.29194(14) 0.0672(4) Uani d . 1 1 . .
    N N1 0.9792(2) 0.7278(2) 0.7188(4) 0.0616(11) Uani d . 1 1 . .
    H H1A 1.0247 0.7306 0.7912 0.074 Uiso calc R 1 1 . .
    H H1B 0.9565 0.7762 0.6768 0.074 Uiso calc R 1 1 . .
    N N2 0.9798(2) 0.5740(2) 0.7372(4) 0.0430(8) Uani d . 1 1 . .
    H HN2 1.0261 0.5790 0.8078 0.052 Uiso calc R 1 1 . .
    N N3 0.4647(2) 0.8197(2) 0.5514(4) 0.0444(8) Uani d . 1 1 . .
    H HN3 0.4394 0.8686 0.5834 0.053 Uiso calc R 1 1 . .
    N N4 0.3491(2) 0.7428(2) 0.6902(4) 0.0557(9) Uani d . 1 1 . .
    H H4A 0.3264 0.7931 0.7210 0.067 Uiso calc R 1 1 . .
    H H4B 0.3233 0.6935 0.7195 0.067 Uiso calc R 1 1 . .
    C C1 0.8770(3) 0.4802(3) 0.5868(5) 0.0427(9) Uani d . 1 1 . .
    C C2 0.8694(3) 0.6385(3) 0.5537(5) 0.0498(11) Uani d . 1 1 . .
    H H2 0.8425 0.6887 0.5045 0.060 Uiso calc R 1 1 . .
    C C3 0.8370(3) 0.5557(3) 0.5125(5) 0.0503(11) Uani d . 1 1 . .
    H H3 0.7880 0.5492 0.4346 0.060 Uiso calc R 1 1 . .
    C C4 0.9472(3) 0.4907(2) 0.6989(5) 0.0458(10) Uani d . 1 1 . .
    H H4 0.9736 0.4411 0.7504 0.055 Uiso calc R 1 1 . .
    C C5 0.9440(3) 0.6484(2) 0.6714(5) 0.0418(9) Uani d . 1 1 . .
    C C6 0.5837(3) 0.7483(3) 0.4092(4) 0.0451(10) Uani d . 1 1 . .
    C C7 0.5437(3) 0.6658(3) 0.4521(5) 0.0550(11) Uani d . 1 1 . .
    H H7 0.5707 0.6129 0.4168 0.066 Uiso calc R 1 1 . .
    C C8 0.4669(3) 0.6625(3) 0.5436(5) 0.0536(11) Uani d . 1 1 . .
    H H8 0.4413 0.6075 0.5720 0.064 Uiso calc R 1 1 . .
    C C9 0.4253(3) 0.7413(3) 0.5959(4) 0.0444(10) Uani d . 1 1 . .
    C C10 0.5418(3) 0.8250(3) 0.4591(4) 0.0433(9) Uani d . 1 1 . .
    H H10 0.5659 0.8804 0.4301 0.052 Uiso calc R 1 1 . .
loop_
    _atom_site_aniso_label
    _atom_site_aniso_U_11
    _atom_site_aniso_U_22
    _atom_site_aniso_U_33
    _atom_site_aniso_U_12
    _atom_site_aniso_U_13
    _atom_site_aniso_U_23
    Co 0.0394(3) 0.0288(3) 0.0492(4) -0.0023(2) -0.0018(2) -0.0013(3)
    Cl1 0.0502(5) 0.0460(6) 0.0459(6) 0.0005(5) -0.0002(4) 0.0005(5)
    Cl2 0.0679(6) 0.0542(7) 0.0534(7) -0.0144(5) 0.0158(5) -0.0045(6)
    Cl3 0.0587(6) 0.0409(6) 0.0740(8) -0.0159(5) -0.0008(5) -0.0049(6)
    Cl4 0.0673(7) 0.0336(6) 0.1025(10) 0.0110(5) -0.0328(7) -0.0098(6)
    Cl5 0.0688(7) 0.0414(6) 0.0842(9) -0.0114(5) 0.0087(6) -0.0175(6)
    Cl6 0.0545(6) 0.0911(10) 0.0556(7) 0.0035(6) -0.0007(5) 0.0019(7)
    N1 0.072(2) 0.031(2) 0.079(3) -0.0005(17) -0.020(2) 0.0032(19)
    N2 0.0468(17) 0.0315(18) 0.050(2) 0.0029(14) -0.0070(15) 0.0019(16)
    N3 0.058(2) 0.0224(16) 0.052(2) 0.0068(15) -0.0028(17) -0.0015(16)
    N4 0.060(2) 0.048(2) 0.058(2) -0.0021(17) -0.0021(19) 0.0081(19)
    C1 0.046(2) 0.035(2) 0.048(2) -0.0022(18) 0.0102(18) -0.008(2)
    C2 0.049(2) 0.041(2) 0.058(3) 0.0069(19) -0.009(2) 0.010(2)
    C3 0.044(2) 0.050(3) 0.055(3) 0.0022(19) -0.0083(19) -0.002(2)
    C4 0.054(2) 0.025(2) 0.058(3) 0.0077(17) 0.005(2) 0.003(2)
    C5 0.044(2) 0.031(2) 0.051(3) 0.0023(17) 0.0027(18) 0.006(2)
    C6 0.049(2) 0.048(3) 0.038(2) 0.0016(19) -0.0102(18) -0.001(2)
    C7 0.082(3) 0.035(2) 0.048(3) 0.007(2) -0.002(2) -0.001(2)
    C8 0.080(3) 0.032(2) 0.049(3) -0.006(2) 0.003(2) 0.005(2)
    C9 0.050(2) 0.037(2) 0.045(2) -0.0010(18) -0.0099(19) 0.006(2)
    C10 0.049(2) 0.037(2) 0.043(2) -0.0078(18) -0.0065(19) 0.0046(19)
_geom_special_details
;
All e.s.d.'s (except the e.s.d. in the dihedral angle between two l.s. planes)
are estimated using the full covariance matrix. The cell e.s.d.'s are taken
into account individually in the estimation of e.s.d.'s in distances, angles
and torsion angles; correlations between e.s.d.'s in cell parameters are only
used when they are defined by crystal symmetry. An approximate (isotropic)
treatment of cell e.s.d.'s is used for estimating e.s.d.'s involving l.s.
planes.
;
loop_
    _geom_bond_atom_site_label_1
    _geom_bond_atom_site_label_2
    _geom_bond_site_symmetry_2
    _geom_bond_distance
    _geom_bond_publ_flag
    Co Cl2 . 2.2645(12) y
    Co Cl3 . 2.2657(11) y
    Co Cl1 . 2.2843(12) y
    Co Cl4 . 2.2934(12) y
    Cl5 C1 . 1.741(4) ?
    Cl6 C6 . 1.735(4) ?
    N1 C5 . 1.337(5) ?
    N1 H1A . 0.8600 ?
    N1 H1B . 0.8600 ?
    N2 C5 . 1.331(4) ?
    N2 C4 . 1.357(5) ?
    N2 HN2 . 0.8600 ?
    N3 C10 . 1.351(5) ?
    N3 C9 . 1.352(5) ?
    N3 HN3 . 0.8600 ?
    N4 C9 . 1.351(5) ?
    N4 H4A . 0.8600 ?
    N4 H4B . 0.8600 ?
    C1 C4 . 1.337(5) ?
    C1 C3 . 1.397(6) ?
    C2 C3 . 1.355(6) ?
    C2 C5 . 1.410(5) ?
    C2 H2 . 0.9300 ?
    C3 H3 . 0.9300 ?
    C4 H4 . 0.9300 ?
    C6 C10 . 1.360(5) ?
    C6 C7 . 1.405(6) ?
    C7 C8 . 1.342(6) ?
    C7 H7 . 0.9300 ?
    C8 C9 . 1.392(6) ?
    C8 H8 . 0.9300 ?
    C10 H10 . 0.9300 ?
loop_
    _geom_angle_atom_site_label_1
    _geom_angle_atom_site_label_2
    _geom_angle_atom_site_label_3
    _geom_angle_site_symmetry_1
    _geom_angle_site_symmetry_3
    _geom_angle
    _geom_angle_publ_flag
    Cl2 Co Cl3 . . 109.81(5) ?
    Cl2 Co Cl1 . . 104.84(5) ?
    Cl3 Co Cl1 . . 118.58(5) ?
    Cl2 Co Cl4 . . 110.02(5) ?
    Cl3 Co Cl4 . . 107.65(5) ?
    Cl1 Co Cl4 . . 105.73(4) ?
    C5 N1 H1A . . 120.0 ?
    C5 N1 H1B . . 120.0 ?
    H1A N1 H1B . . 120.0 ?
    C5 N2 C4 . . 123.6(3) ?
    C5 N2 HN2 . . 118.2 ?
    C4 N2 HN2 . . 118.2 ?
    C10 N3 C9 . . 123.3(3) ?
    C10 N3 HN3 . . 118.4 ?
    C9 N3 HN3 . . 118.4 ?
    C9 N4 H4A . . 120.0 ?
    C9 N4 H4B . . 120.0 ?
    H4A N4 H4B . . 120.0 ?
    C4 C1 C3 . . 119.2(4) ?
    C4 C1 Cl5 . . 119.4(3) ?
    C3 C1 Cl5 . . 121.4(3) ?
    C3 C2 C5 . . 119.9(4) ?
    C3 C2 H2 . . 120.0 ?
    C5 C2 H2 . . 120.0 ?
    C2 C3 C1 . . 120.1(4) ?
    C2 C3 H3 . . 119.9 ?
    C1 C3 H3 . . 119.9 ?
    C1 C4 N2 . . 119.9(4) ?
    C1 C4 H4 . . 120.1 ?
    N2 C4 H4 . . 120.1 ?
    N2 C5 N1 . . 119.5(3) ?
    N2 C5 C2 . . 117.2(3) ?
    N1 C5 C2 . . 123.3(3) ?
    C10 C6 C7 . . 118.8(4) ?
    C10 C6 Cl6 . . 120.2(3) ?
    C7 C6 Cl6 . . 120.9(3) ?
    C8 C7 C6 . . 120.7(4) ?
    C8 C7 H7 . . 119.7 ?
    C6 C7 H7 . . 119.7 ?
    C7 C8 C9 . . 120.1(4) ?
    C7 C8 H8 . . 120.0 ?
    C9 C8 H8 . . 120.0 ?
    N4 C9 N3 . . 118.9(4) ?
    N4 C9 C8 . . 123.1(4) ?
    N3 C9 C8 . . 117.9(4) ?
    N3 C10 C6 . . 119.2(4) ?
    N3 C10 H10 . . 120.4 ?
    C6 C10 H10 . . 120.4 ?
loop_
    _geom_hbond_atom_site_label_D
    _geom_hbond_atom_site_label_H
    _geom_hbond_atom_site_label_A
    _geom_hbond_site_symmetry_A
    _geom_hbond_distance_DH
    _geom_hbond_distance_HA
    _geom_hbond_distance_DA
    _geom_hbond_angle_DHA
    N1 H1A Cl4 3_766 0.860 2.641 3.400(4) 147.94
    N1 H1B Cl3 4_576 0.860 2.470 3.317(3) 168.71
    N2 HN2 Cl4 3_766 0.860 2.417 3.238(3) 159.98
    N3 HN3 Cl1 2_655 0.860 2.415 3.251(3) 164.25
    N4 H4A Cl1 2_655 0.860 2.769 3.519(4) 146.60
    N4 H4B Cl2 3_666 0.860 2.799 3.541(4) 145.38
_iucr_refine_instructions_details
;
TITL mgh37 in P 21/c
CELL  0.71073  13.5190  14.9450   8.7250   90.000   92.858   90.000
ZERR     5.00   0.0020   0.0030   0.0020    0.000    0.003    0.000
LATT   1
SYMM  - X, 1/2 + Y, 1/2 - Z
SFAC  C    H    CL   CO   N
UNIT  40   48   24   4    16
L.S.30
ACTA
HTAB
MPLA  N1 N2 C1 C2 C3 C4 C5
MPLA  N3 N4 C6 C7 C8 C9 C10
BOND $H
WGHT    0.044300
FVAR       0.24019
CO    4    0.752618    0.484883    0.017423    11.00000    0.03943    0.02881 =
         0.04917   -0.00134   -0.00178   -0.00232
CL1   3    0.660402    0.477886   -0.208880    11.00000    0.05015    0.04602 =
         0.04594    0.00053   -0.00018    0.00048
CL2   3    0.640201    0.485401    0.201346    11.00000    0.06786    0.05417 =
         0.05338   -0.00454    0.01578   -0.01442
CL3   3    0.859505    0.600441    0.055562    11.00000    0.05871    0.04088 =
         0.07402   -0.00495   -0.00083   -0.01594
CL4   3    0.843049    0.355036    0.030594    11.00000    0.06731    0.03357 =
         0.10249   -0.00976   -0.03279    0.01100
CL5   3    0.837716    0.372809    0.536157    11.00000    0.06880    0.04142 =
         0.08420   -0.01745    0.00874   -0.01135
CL6   3    0.683583    0.752913    0.291938    11.00000    0.05454    0.09109 =
         0.05560    0.00185   -0.00070    0.00348
N1    5    0.979238    0.727822    0.718782    11.00000    0.07202    0.03109 =
         0.07916    0.00325   -0.02016   -0.00050
AFIX  93
H1A   2    1.024665    0.730556    0.791224    11.00000   -1.20000
H1B   2    0.956484    0.776178    0.676836    11.00000   -1.20000
AFIX   0
N2    5    0.979773    0.574006    0.737153    11.00000    0.04677    0.03150 =
         0.04992    0.00189   -0.00703    0.00287
AFIX  43
HN2   2    1.026110    0.579012    0.807815    11.00000   -1.20000
AFIX   0
N3    5    0.464696    0.819701    0.551359    11.00000    0.05841    0.02243 =
         0.05177   -0.00149   -0.00280    0.00685
AFIX  43
HN3   2    0.439393    0.868649    0.583358    11.00000   -1.20000
AFIX   0
N4    5    0.349077    0.742826    0.690207    11.00000    0.06045    0.04769 =
         0.05848    0.00806   -0.00215   -0.00208
AFIX  93
H4A   2    0.326357    0.793123    0.720961    11.00000   -1.20000
H4B   2    0.323260    0.693495    0.719505    11.00000   -1.20000
AFIX   0
C1    1    0.876965    0.480210    0.586832    11.00000    0.04631    0.03491 =
         0.04769   -0.00759    0.01016   -0.00223
C2    1    0.869423    0.638490    0.553746    11.00000    0.04934    0.04125 =
         0.05759    0.00970   -0.00868    0.00693
AFIX  43
H2    2    0.842526    0.688723    0.504491    11.00000   -1.20000
AFIX   0
C3    1    0.836992    0.555737    0.512537    11.00000    0.04409    0.05016 =
         0.05545   -0.00235   -0.00828    0.00216
AFIX  43
H3    2    0.788024    0.549199    0.434637    11.00000   -1.20000
AFIX   0
C4    1    0.947174    0.490726    0.698866    11.00000    0.05399    0.02535 =
         0.05830    0.00328    0.00549    0.00774
AFIX  43
H4    2    0.973591    0.441053    0.750414    11.00000   -1.20000
AFIX   0
C5    1    0.943993    0.648404    0.671380    11.00000    0.04376    0.03099 =
         0.05081    0.00571    0.00272    0.00227
C6    1    0.583744    0.748251    0.409228    11.00000    0.04877    0.04780 =
         0.03761   -0.00098   -0.01018    0.00160
C7    1    0.543700    0.665758    0.452141    11.00000    0.08187    0.03487 =
         0.04788   -0.00074   -0.00188    0.00729
AFIX  43
H7    2    0.570734    0.612855    0.416816    11.00000   -1.20000
AFIX   0
C8    1    0.466859    0.662489    0.543557    11.00000    0.08015    0.03190 =
         0.04879    0.00497    0.00301   -0.00587
AFIX  43
H8    2    0.441327    0.607487    0.571989    11.00000   -1.20000
AFIX   0
C9    1    0.425316    0.741308    0.595882    11.00000    0.05023    0.03703 =
         0.04461    0.00640   -0.00985   -0.00101
C10   1    0.541806    0.824969    0.459119    11.00000    0.04949    0.03686 =
         0.04261    0.00464   -0.00646   -0.00781
AFIX  43
H10   2    0.565938    0.880388    0.430065    11.00000   -1.20000
HKLF 4
REM  mgh37 in P 21/c
REM R1 =  0.0412 for   2121 Fo > 4sig(Fo)  and  0.1034 for all   3707 data
REM    190 parameters refined using      0 restraints
END
WGHT      0.0443      0.0000
REM Highest difference peak  0.519,  deepest hole -0.335,  1-sigma level  0.078
Q1    1   0.6836  0.4825  0.0388  11.00000  0.05    0.52
Q2    1   0.8209  0.4842 -0.0117  11.00000  0.05    0.40
Q3    1   0.7053  0.4644 -0.1196  11.00000  0.05    0.34
Q4    1   0.8529  0.3722  0.0091  11.00000  0.05    0.34
Q5    1   0.9027  0.6416  0.6365  11.00000  0.05    0.33
;
data_New_Global_Publ_Block
_journal_date_recd_electronic     2015-04-11
_journal_date_accepted     2015-04-19
_journal_name_full     'Acta Crystallographica, Section E'
_journal_year     2015
_journal_volume     71
_journal_issue      5
_journal_page_first     555
_journal_page_last     557
_journal_paper_category     GM
_journal_paper_doi     10.1107/S2056989015007707
_journal_coeditor_code     WM5146
_publ_contact_author_name     'Prof. Habib Boughzala'
_publ_contact_author_address
;
 Laboratoire de Materiaux et Cristallochimie
 Institut preparatoire aux etudes ingenieur Nabeul
 8000 Mrezga, Nabeul, Tunisia
;
_publ_contact_author_email     habib.boughzala@ipein.rnu.tn
_publ_contact_author_fax     '216 72 220181'
_publ_contact_author_phone     '216 72 220091'
_publ_section_title
;
Crystal structure of bis(2-amino-5-chloropyridinium) tetrachloridocobaltate(II)
;
loop_
    _publ_author_name
    _publ_author_address
    'Mghandef, Marwa'
;
Laboratoire de Mat\'eriaux et Cristallochimie
  Facult\'e des Sciences de Tunis
  Universit\'e de Tunis El Manar
  2092 Manar II Tunis, Tunisia
;
    'Boughzala, Habib'
;
Laboratoire de Mat\'eriaux et Cristallochimie
  Facult\'e des Sciences de Tunis
  Universit\'e de Tunis El Manar
  2092 Manar II Tunis, Tunisia
;
_publ_section_synopsis
;
In the structure of bis(2-amino-5-chloropyridinium) tetrachloridocobaltate(II),
the essentially planar cations are connected through N---H...Cl hydrogen bonds
to the tetrahedral anion.
;
_database_code_depnum_ccdc_archive     'CCDC 990478'
