# Supplementary material for: Crystal structure of bis­(2-amino-5-chloro­pyridinium) tetra­chlorido­cobaltate(II)
Source: Acta Crystallogr E Crystallogr Commun. 2015 Apr 25;71(Pt 5):555–7. doi: 10.1107/S2056989015007707 (PMC4420110; doi:10.1107/S2056989015007707)
Supplement: Supplementary file 2 [file e-71-00555-Isup2.hkl]

# 
# h,k,l, Fc-squared, Fo-squared, sigma(Fo-squared) and status flag 
# 
data_I
_shelx_title ' mgh37 in P 21/c' 
_shelx_refln_list_code          4 
_shelx_F_calc_maximum      378.00 
_exptl_crystal_F_000       916.00 
_reflns_d_resolution_high  0.7838 
 
loop_ 
 _symmetry_equiv_pos_as_xyz 
 'x, y, z' 
 '-x, y+1/2, -z+1/2' 
 '-x, -y, -z' 
 'x, -y-1/2, z-1/2' 
 
_cell_length_a    13.5190 
_cell_length_b    14.9450 
_cell_length_c     8.7250 
_cell_angle_alpha  90.000 
_cell_angle_beta   92.858 
_cell_angle_gamma  90.000 
 
_shelx_F_squared_multiplier     1.000 
 
loop_ 
 _refln_index_h 
 _refln_index_k 
 _refln_index_l 
 _refln_F_squared_calc 
 _refln_F_squared_meas 
 _refln_F_squared_sigma 
 _refln_observed_status 
   2   0   0     4689.06     4853.63     48.43 o 
   3   0   0      531.29      542.36     32.10 o 
   4   0   0     8351.64     8350.67    143.80 o 
   5   0   0        2.03       44.38      9.69 o 
   6   0   0    14981.20    13510.02    264.84 o 
   7   0   0     3129.86     3081.71     77.69 o 
   8   0   0     1382.14     1113.52     78.80 o 
   9   0   0      488.13      434.77     23.04 o 
  10   0   0    17049.01    16653.42    427.40 o 
  11   0   0      734.38      769.91     53.35 o 
  12   0   0     2093.14     2119.59     99.93 o 
  13   0   0      277.17      286.26     51.35 o 
  14   0   0      198.60      233.96     24.58 o 
  15   0   0        0.36       46.27     54.75 o 
  16   0   0       19.32       33.55     38.96 o 
  17   0   0       21.92      -22.87     42.78 o 
   1   1   0       88.00      159.80      5.53 o 
   2   1   0      181.56      187.74      7.39 o 
   3   1   0      397.00      416.16     14.81 o 
   4   1   0     7627.10     7134.23     64.65 o 
   5   1   0     1694.52     1586.79     32.90 o 
   6   1   0      333.27      320.91     17.31 o 
   7   1   0       33.10       39.34     11.02 o 
   8   1   0       52.85       49.55     18.67 o 
   9   1   0      489.05      482.50     18.16 o 
  10   1   0     1778.70     1765.15     55.02 o 
  11   1   0      901.17      818.66     32.29 o 
  12   1   0      213.91      225.55     13.25 o 
  13   1   0       39.48       15.08     26.49 o 
  14   1   0       14.10        2.41     24.50 o 
  15   1   0      119.00       80.37     30.99 o 
  16   1   0      109.68      113.26     33.14 o 
  17   1   0       76.89       70.64     50.92 o 
   0   2   0     6241.83     7511.33     99.48 o 
   1   2   0     6810.09     7077.36     72.65 o 
   2   2   0    21023.82    21726.46    424.57 o 
   3   2   0      750.90      795.67     50.85 o 
   4   2   0        7.26        7.79     22.11 o 
   5   2   0      374.95      309.99     25.38 o 
   6   2   0     1812.47     1476.79     52.28 o 
   7   2   0     4362.87     4191.63    168.27 o 
   8   2   0    11742.26    11118.70    160.72 o 
   9   2   0       17.40       28.14     43.79 o 
  10   2   0     5036.63     4988.00    124.05 o 
  11   2   0       98.67      107.18     45.74 o 
  12   2   0      576.96      629.33     39.14 o 
  13   2   0      274.55      248.80     34.49 o 
  14   2   0       32.70       21.14     47.70 o 
  15   2   0        0.34      -55.02     55.02 o 
  16   2   0       62.44      -30.90     64.33 o 
  17   2   0       58.68       80.96     51.44 o 
   1   3   0     6648.21     7406.48     85.19 o 
   2   3   0     4021.83     4369.98     67.04 o 
   3   3   0     2961.29     2994.44    160.72 o 
   4   3   0     1769.92     1621.23     48.11 o 
   5   3   0       21.42        8.76     17.18 o 
   6   3   0       99.11       87.33     11.98 o 
   7   3   0      872.03      785.85     42.13 o 
   8   3   0      124.77      124.24     12.16 o 
   9   3   0      277.31      248.14     17.08 o 
  11   3   0      335.81      285.52     30.85 o 
  12   3   0       38.27      -22.14     33.94 o 
  13   3   0      748.42      789.28     49.37 o 
  14   3   0       52.33      116.63     54.57 o 
  15   3   0      137.94      136.00     48.08 o 
  16   3   0       27.98       31.90     45.10 o 
  17   3   0        1.87      -49.44     49.44 o 
   0   4   0    15163.33    16776.22    210.67 o 
   1   4   0    19586.08    21617.32    230.36 o 
   2   4   0     9180.95     9505.74    178.75 o 
   3   4   0    78712.95    84194.38   1768.76 o 
   4   4   0     4422.68     4325.32     82.28 o 
   5   4   0       90.90       71.29     13.21 o 
   6   4   0     4502.55     4189.22    100.30 o 
   7   4   0     9349.53     9046.82    180.46 o 
   8   4   0      809.82      813.42     40.30 o 
   9   4   0     5005.36     5001.56    119.81 o 
  10   4   0      131.33      131.82     19.14 o 
  11   4   0       22.94      -29.26     30.95 o 
  12   4   0      940.14      874.73     69.10 o 
  13   4   0      814.85      833.94     87.71 o 
  14   4   0      533.21      551.68     32.11 o 
  15   4   0        8.98       53.61     40.60 o 
  16   4   0      351.01      461.32     31.67 o 
   1   5   0       55.70       73.88     19.62 o 
   2   5   0     7504.93     8075.21    117.71 o 
   3   5   0        2.16       18.81     17.52 o 
   4   5   0     3204.60     3298.72    175.34 o 
   5   5   0     3056.65     2925.62     78.74 o 
   6   5   0     1580.06     1492.64     60.80 o 
   7   5   0     4930.78     4895.33    111.18 o 
   8   5   0     5101.65     4876.25    124.92 o 
   9   5   0     1053.30     1040.19     85.39 o 
  10   5   0      104.44      128.43     34.77 o 
  11   5   0      314.17      320.46     23.98 o 
  12   5   0      515.34      520.40     31.51 o 
  13   5   0      231.32      261.14     30.82 o 
  14   5   0      619.50      677.29     38.48 o 
  15   5   0       59.15       96.69     39.55 o 
  16   5   0       11.17       61.44     42.75 o 
   0   6   0    10923.04    11644.95    216.58 o 
   1   6   0     2146.67     2321.23     70.47 o 
   2   6   0     1672.28     1680.53    105.37 o 
   3   6   0     2178.59     2350.57     71.26 o 
   4   6   0     1496.02     1587.93     61.06 o 
   5   6   0       93.60      147.08     13.48 o 
   6   6   0     1425.62     1477.24    100.09 o 
   7   6   0     3369.74     3441.11    100.02 o 
   8   6   0     1867.54     1782.40     77.84 o 
   9   6   0       49.80       39.82     27.29 o 
  10   6   0     4713.17     4839.71    153.90 o 
  11   6   0      740.53      820.73     46.32 o 
  12   6   0      108.15      107.68     27.05 o 
  13   6   0        7.64      -12.22     33.06 o 
  14   6   0      261.08      270.61     34.79 o 
  15   6   0        0.15      -29.17     56.93 o 
  16   6   0       10.06      -66.08     66.08 o 
   1   7   0    13561.32    14029.34    190.40 o 
   2   7   0     1117.92     1113.45     85.13 o 
   3   7   0      282.15      282.95     18.49 o 
   4   7   0     3119.68     3186.74     92.64 o 
   5   7   0      196.02      181.40     15.77 o 
   6   7   0      233.16      249.92     16.64 o 
   7   7   0      148.55      163.71     25.69 o 
   8   7   0      502.51      451.31     28.19 o 
   9   7   0     1789.63     1927.95    175.17 o 
  10   7   0     1212.52     1104.98     64.24 o 
  11   7   0      304.55      263.26     23.07 o 
  12   7   0      224.40      238.74     23.37 o 
  13   7   0      125.87       87.88     44.31 o 
  14   7   0       78.20      138.07     43.63 o 
  15   7   0       22.88        0.00     52.53 o 
  16   7   0       22.64       84.15     49.54 o 
   0   8   0    32989.46    35424.41    443.26 o 
   1   8   0      167.43      188.13     31.20 o 
   2   8   0     9835.04    10377.23    170.86 o 
   3   8   0      317.82      357.41     19.94 o 
   4   8   0     2704.68     2937.93    108.59 o 
   5   8   0       16.33       -2.19     25.14 o 
   6   8   0      228.38      184.16     24.70 o 
   7   8   0       70.87       81.96     32.11 o 
   8   8   0      458.70      535.02     29.83 o 
   9   8   0       88.58       81.81     76.83 o 
  10   8   0     2204.65     2382.63    107.16 o 
  11   8   0      542.50      482.15     29.85 o 
  12   8   0     1096.99     1017.28     57.70 o 
  13   8   0        2.62        9.29     40.47 o 
  14   8   0        1.45       -8.60     36.06 o 
  15   8   0       34.33       33.81     64.74 o 
   1   9   0    14864.86    15228.52    220.69 o 
   2   9   0      927.10      920.74     51.94 o 
   3   9   0       60.23       54.18     27.72 o 
   4   9   0      621.42      664.58     49.23 o 
   5   9   0     2147.68     1982.00    101.82 o 
   6   9   0       57.72       73.55     33.86 o 
   7   9   0      183.62      166.72     62.61 o 
   8   9   0       10.61      -11.76     63.30 o 
   9   9   0     4693.87     4701.52    144.58 o 
  10   9   0        5.47       16.26     83.96 o 
  11   9   0     2312.89     2272.73    260.40 o 
  12   9   0       51.07       77.37     40.34 o 
  13   9   0       90.79       98.59     42.59 o 
  14   9   0       10.00      -44.92     46.74 o 
  15   9   0       44.52       43.20     71.91 o 
   0  10   0       22.00       60.53     38.64 o 
   1  10   0       28.20      -33.41     46.77 o 
   2  10   0      639.67      611.87     39.55 o 
   3  10   0       90.04      107.97     44.19 o 
   4  10   0      403.14      377.85     23.12 o 
   5  10   0        0.04      -53.72     53.72 o 
   6  10   0     1326.58     1262.75     63.62 o 
   7  10   0      319.94      296.81     22.67 o 
   8  10   0     2276.01     2289.68    105.32 o 
   9  10   0       64.42       47.68     38.53 o 
  10  10   0      311.66      239.52     33.42 o 
  11  10   0       17.72       17.26     42.97 o 
  12  10   0       36.86       51.83     41.15 o 
  13  10   0       23.40       68.09     55.59 o 
  14  10   0        3.56       51.63     39.40 o 
   1  11   0     6276.97     6309.73    163.05 o 
   2  11   0     1369.20     1200.54     64.24 o 
   3  11   0      632.08      562.46     31.98 o 
   4  11   0     1568.45     1521.58     69.58 o 
   5  11   0      394.83      389.10     23.90 o 
   6  11   0      442.82      383.32     45.14 o 
   7  11   0       46.27      105.30     39.08 o 
   8  11   0      672.50      615.93     33.17 o 
   9  11   0      523.62      520.67     30.48 o 
  10  11   0      193.51      165.83     49.76 o 
  11  11   0      429.23      409.93     29.53 o 
  12  11   0       34.64       62.25     46.10 o 
  13  11   0      316.35      320.41     29.44 o 
  14  11   0       14.02       -6.88     42.99 o 
   0  12   0     2716.75     2536.53    161.80 o 
   1  12   0     1150.11     1129.19     85.07 o 
   2  12   0      154.20      222.46     28.22 o 
   3  12   0      858.80      783.53     46.30 o 
   4  12   0      658.35      598.57     54.28 o 
   5  12   0       73.69      -17.29     46.34 o 
   6  12   0      573.51      591.60     33.75 o 
   7  12   0       77.21       82.23     44.37 o 
   8  12   0       86.22       80.37     44.43 o 
   9  12   0      313.96      285.42     26.13 o 
  10  12   0       39.06      164.43     62.97 o 
  11  12   0        4.28       41.98     26.51 o 
  12  12   0       34.66      -21.99     48.26 o 
  13  12   0        9.10       55.31     51.71 o 
   1  13   0      848.24      896.81     51.51 o 
   2  13   0     2110.93     1973.23     96.93 o 
   3  13   0      654.87      581.05     31.11 o 
   4  13   0     1096.13     1142.35     69.09 o 
   5  13   0     1525.80     1526.18     77.22 o 
   6  13   0     1256.34     1382.24    146.85 o 
   7  13   0      664.40      645.41     63.45 o 
   8  13   0     1521.01     1606.61     83.33 o 
   9  13   0      571.72      528.17     39.27 o 
  10  13   0        4.80      -44.04     56.14 o 
  11  13   0      206.19      201.51     26.65 o 
  12  13   0      249.80      300.73     55.36 o 
   0  14   0       11.63        9.86     64.67 o 
   1  14   0     1505.63     1430.82     78.26 o 
   2  14   0       30.72       51.07     64.58 o 
   3  14   0        6.18      -44.82     45.06 o 
   4  14   0       43.00       60.90     39.40 o 
   5  14   0      170.21      198.15     48.27 o 
   6  14   0        9.53        0.00     56.27 o 
   7  14   0        1.03       -7.42     43.87 o 
   8  14   0      201.68      169.44     32.59 o 
   9  14   0      416.47      358.16     30.97 o 
  10  14   0       30.75      -16.80     85.69 o 
  11  14   0        0.45      -33.02     46.63 o 
   1  15   0     3047.56     3187.14    141.41 o 
   2  15   0      105.61      113.15     48.50 o 
   3  15   0      522.79      552.75    150.18 o 
   4  15   0        8.43      -43.50     47.81 o 
   5  15   0       39.33       73.66     39.41 o 
   6  15   0        5.55       14.57     41.02 o 
   7  15   0      161.22      164.61     49.16 o 
   8  15   0       29.79       -5.74     53.50 o 
   9  15   0      469.79      473.00     36.51 o 
  10  15   0        5.07      -44.74     57.63 o 
   0  16   0        4.34       11.58     70.43 o 
   1  16   0       52.52        0.00     63.71 o 
   2  16   0        2.94       51.34     51.06 o 
   3  16   0        0.01       23.65     44.25 o 
   4  16   0       17.23       59.08     63.36 o 
   5  16   0       89.06       29.45     57.10 o 
   6  16   0       20.49       -8.39     52.15 o 
   7  16   0       15.15       -8.80     69.37 o 
   8  16   0       60.70      -32.67     56.12 o 
   9  16   0       60.31       34.91     61.17 o 
   1  17   0     2384.96     2194.02    109.85 o 
   2  17   0      105.27      113.65     90.18 o 
   3  17   0       27.18       76.28     62.29 o 
   4  17   0       23.38      -35.24     49.61 o 
   5  17   0       32.61      -32.87     64.27 o 
   6  17   0        3.16      -41.44     63.31 o 
   7  17   0       90.22       79.51     72.59 o 
   0  18   0      268.83      360.57     42.04 o 
   1  18   0       12.79       94.53     67.52 o 
   2  18   0      166.93      235.53     58.93 o 
   3  18   0       20.24       13.67     54.34 o 
   4  18   0      225.11      223.40     32.46 o 
   5  18   0       14.62       84.26    119.82 o 
   1  19   0      517.87      475.79     38.66 o 
 -17   1   1       92.12      128.22     40.09 o 
 -16   1   1      249.45      276.27     26.38 o 
 -15   1   1        2.92      -24.80     30.66 o 
 -14   1   1      536.00      561.57     21.27 o 
 -13   1   1      362.00      389.49     17.90 o 
 -12   1   1      617.24      591.08     23.85 o 
 -11   1   1      240.55      221.86     17.66 o 
 -10   1   1      924.91      835.17     31.73 o 
  -9   1   1       39.24        3.49     21.29 o 
  -8   1   1     5150.08     5007.71     75.73 o 
  -7   1   1     1479.26     1410.36     40.56 o 
  -6   1   1     2516.23     2346.24     44.41 o 
  -5   1   1      281.68      297.86     11.40 o 
  -4   1   1    12003.07    11640.73     79.60 o 
  -3   1   1     2269.05     2169.92     60.98 o 
  -2   1   1     6292.35     6455.70     94.11 o 
  -1   1   1      756.75      753.82     15.14 o 
   0   1   1    11344.17    11663.74    145.54 o 
   1   1   1     1644.23     1496.28     42.28 o 
   2   1   1    19099.29    17997.29    220.79 o 
   3   1   1        0.56       17.69     12.01 o 
   4   1   1        6.72        8.83      9.54 o 
   5   1   1      494.58      473.91     16.92 o 
   6   1   1     2814.71     2602.75     76.84 o 
   7   1   1     2766.55     2606.65     52.48 o 
   8   1   1     5164.04     4622.58     74.32 o 
   9   1   1      768.77      706.22     26.41 o 
  10   1   1     6012.22     5789.18    103.02 o 
  11   1   1       50.31       31.04     22.68 o 
  12   1   1      633.85      659.72     22.91 o 
  13   1   1       11.14       38.58     24.33 o 
  14   1   1        4.71      -18.90     31.52 o 
  15   1   1        1.11       18.60     29.35 o 
  16   1   1       24.41        3.13     38.35 o 
  17   1   1       45.97       46.07     54.01 o 
 -17   2   1        3.92        5.94     51.04 o 
 -16   2   1        1.75       29.72     38.26 o 
 -15   2   1       62.23      107.76     40.41 o 
 -14   2   1        1.47       -6.72     60.46 o 
 -13   2   1       41.93       27.63     39.13 o 
 -12   2   1        0.61       14.66     32.66 o 
 -11   2   1        2.20       -1.67     49.99 o 
 -10   2   1        7.01      -16.70     26.40 o 
  -9   2   1        3.30       19.73     22.05 o 
  -8   2   1      162.49      132.01     17.14 o 
  -7   2   1      180.83      182.25     12.54 o 
  -6   2   1      224.37      261.06     23.55 o 
  -5   2   1     2779.30     2626.73     93.80 o 
  -4   2   1     2388.36     2349.56     54.38 o 
  -3   2   1      508.33      560.65     27.69 o 
  -2   2   1      221.06      260.38     30.10 o 
  -1   2   1     1480.06     1464.52     42.55 o 
   0   2   1      535.54      631.08     27.56 o 
   1   2   1      499.49      513.52     24.27 o 
   2   2   1     3252.17     3365.49     56.22 o 
   3   2   1     3069.59     2873.41     69.19 o 
   4   2   1      222.99      207.94     11.80 o 
   5   2   1      236.54      208.42     11.84 o 
   6   2   1      525.45      537.57     29.03 o 
   7   2   1        3.16       -3.91     18.36 o 
   8   2   1      100.00       83.65     14.99 o 
   9   2   1       54.77       26.49     27.69 o 
  10   2   1       29.87       63.05     43.27 o 
  11   2   1      118.33      143.26     33.37 o 
  12   2   1       25.41       45.66     32.16 o 
  13   2   1       63.28      104.47     34.32 o 
  14   2   1        8.66       56.85     37.02 o 
  15   2   1        0.04       56.56     48.67 o 
  16   2   1       37.24       53.54     68.56 o 
 -17   3   1        7.20      -23.52     43.58 o 
 -16   3   1      413.47      398.10     31.85 o 
 -15   3   1        2.45      -14.10     39.67 o 
 -14   3   1      824.60      993.02     56.38 o 
 -13   3   1       17.54      -40.08     40.08 o 
 -12   3   1      789.66      804.78     63.99 o 
 -11   3   1       66.56       36.18     29.95 o 
 -10   3   1      191.54      177.97     18.20 o 
  -9   3   1        0.02      -19.93     28.19 o 
  -8   3   1     1809.15     1831.17    141.59 o 
  -7   3   1       85.61       86.43     38.19 o 
  -6   3   1     6820.87     6650.88    111.59 o 
  -5   3   1        2.38      -17.94     17.94 o 
  -4   3   1     8030.58     7782.28    361.62 o 
  -3   3   1     2593.83     2767.31    165.81 o 
  -2   3   1     5195.03     5142.50    121.51 o 
  -1   3   1     1008.98     1139.42     38.67 o 
   0   3   1     7569.70     7915.04     96.19 o 
   1   3   1     1088.73     1278.98     44.35 o 
   2   3   1     9369.07     9571.65    106.10 o 
   3   3   1     2577.60     2568.27     58.30 o 
   4   3   1     3632.55     3381.94     81.66 o 
   5   3   1      704.90      660.03     31.92 o 
   6   3   1     2308.35     2168.39    104.72 o 
   7   3   1     3531.70     3354.80     88.17 o 
   8   3   1     2652.06     2445.64    160.67 o 
   9   3   1      673.82      666.61     40.43 o 
  10   3   1     2639.58     2439.91    149.61 o 
  11   3   1       90.43      135.31     25.61 o 
  12   3   1      900.87      912.74     99.49 o 
  13   3   1      234.68      240.24     22.12 o 
  14   3   1       44.14      -46.47     46.47 o 
  15   3   1       63.24       88.57     61.46 o 
  16   3   1      107.99      -10.81     74.13 o 
 -16   4   1       14.98       12.00     70.18 o 
 -15   4   1      124.79       45.64     56.96 o 
 -14   4   1       19.24      -27.64     57.54 o 
 -13   4   1      328.44      435.24     45.37 o 
 -12   4   1       18.38       11.18     30.51 o 
 -11   4   1        6.90       60.33     29.05 o 
 -10   4   1       15.74      -11.58     41.76 o 
  -9   4   1        2.12       -6.93     32.52 o 
  -8   4   1       54.88       69.45     24.73 o 
  -7   4   1      243.79      226.37     14.26 o 
  -6   4   1      378.23      399.16     23.74 o 
  -5   4   1     3471.48     3260.49    151.83 o 
  -4   4   1     1549.80     1602.21     52.87 o 
  -3   4   1     2954.35     2964.94     66.11 o 
  -2   4   1     1958.03     2313.59     81.17 o 
  -1   4   1        3.47       25.98     22.66 o 
   0   4   1     1078.16     1171.95     44.70 o 
   1   4   1      315.03      332.79     16.58 o 
   2   4   1     4551.20     4874.80     92.54 o 
   3   4   1     2875.78     3051.71     69.52 o 
   4   4   1      100.37      112.92     21.46 o 
   5   4   1      443.20      439.80     41.78 o 
   6   4   1     1671.41     1482.45     57.48 o 
   7   4   1      302.76      321.79     19.68 o 
   8   4   1      880.72      856.70     42.33 o 
   9   4   1       39.13        7.95     27.74 o 
  10   4   1       75.93       83.27     34.66 o 
  11   4   1      565.22      557.03     35.78 o 
  12   4   1       88.94       61.34     40.77 o 
  13   4   1      137.00      109.78     41.66 o 
  14   4   1       30.55       68.71     36.37 o 
  15   4   1        1.08      -50.18     50.18 o 
  16   4   1       18.84       18.88     45.75 o 
 -16   5   1      174.59      159.91     52.13 o 
 -15   5   1      102.83      132.56     51.06 o 
 -14   5   1     1419.27     1503.82    124.24 o 
 -13   5   1       47.79       97.31     52.55 o 
 -12   5   1      476.35      444.23     28.72 o 
 -11   5   1      195.32      198.35     71.63 o 
 -10   5   1      132.35      104.72     41.06 o 
  -9   5   1       44.98        6.55     40.02 o 
  -8   5   1      363.40      369.49     22.50 o 
  -7   5   1      106.96      109.40     33.21 o 
  -6   5   1     4201.14     4044.01    159.66 o 
  -5   5   1      318.31      316.74     18.62 o 
  -4   5   1    10255.71    10450.08    509.57 o 
  -3   5   1      802.72      865.14     58.39 o 
  -2   5   1     2263.51     2206.92     63.73 o 
  -1   5   1     1529.07     1671.91     68.86 o 
   0   5   1     5227.62     5594.96    101.35 o 
   1   5   1     2602.27     3016.36     81.55 o 
   2   5   1    10443.52    11399.67    143.13 o 
   3   5   1       77.34       67.01     12.04 o 
   4   5   1     4113.13     4129.24     90.01 o 
   5   5   1      639.04      618.49     33.73 o 
   6   5   1      199.32      194.80     14.69 o 
   7   5   1     3249.86     3254.47    112.32 o 
   8   5   1      501.70      454.30     50.68 o 
   9   5   1       53.99       53.63     28.46 o 
  10   5   1     2302.13     2217.24     89.58 o 
  11   5   1      562.83      533.39     27.56 o 
  12   5   1     1749.96     1812.13    119.24 o 
  13   5   1        9.08       19.02     28.81 o 
  14   5   1      209.82      248.78     24.28 o 
  15   5   1       82.76       46.92     56.28 o 
  16   5   1        2.93      -45.87     58.48 o 
 -16   6   1        1.95      -46.78     48.22 o 
 -15   6   1      105.42      169.27     33.85 o 
 -14   6   1      124.70      119.73     29.92 o 
 -13   6   1      572.91      631.06     39.83 o 
 -12   6   1       44.08       51.82     33.63 o 
 -11   6   1      414.79      413.44     27.11 o 
 -10   6   1       32.07        5.45     50.52 o 
  -9   6   1      534.06      533.91     40.38 o 
  -8   6   1      399.25      393.44     22.70 o 
  -7   6   1      126.85      148.50     20.49 o 
  -6   6   1      108.58       83.16     28.50 o 
  -5   6   1      628.67      591.56     31.02 o 
  -4   6   1      354.73      355.58     19.27 o 
  -3   6   1     1843.87     1829.04     90.53 o 
  -2   6   1      195.75      187.35     13.00 o 
  -1   6   1     6484.65     6653.91    120.48 o 
   0   6   1      133.14      144.88     15.67 o 
   1   6   1     4364.97     4838.83    125.36 o 
   2   6   1       88.03       76.63     24.87 o 
   3   6   1     1717.32     1847.42     94.52 o 
   4   6   1     1256.58     1253.24     84.00 o 
   5   6   1      323.67      357.31     20.96 o 
   6   6   1        5.97      -21.91     26.44 o 
   7   6   1      344.90      321.44     24.33 o 
   8   6   1      130.63       99.67     20.96 o 
   9   6   1     1247.86     1374.99    100.63 o 
  10   6   1       80.82       18.59     39.26 o 
  11   6   1     1071.99      928.97     55.39 o 
  12   6   1        1.95      -16.27     35.40 o 
  13   6   1      130.84      145.86     44.99 o 
  14   6   1       35.51       70.85     24.02 o 
  15   6   1       34.17       43.74     57.86 o 
  16   6   1       14.41      -71.63     71.63 o 
 -16   7   1       14.78       -3.67    102.79 o 
 -15   7   1      134.96       79.65     84.39 o 
 -14   7   1      701.42      713.13     63.32 o 
 -13   7   1        0.31      -27.05     64.39 o 
 -12   7   1      442.58      474.61     32.08 o 
 -11   7   1       58.50       98.26     35.80 o 
 -10   7   1      385.04      374.66     22.74 o 
  -9   7   1      226.59      232.69     24.54 o 
  -8   7   1      518.06      457.33     52.09 o 
  -7   7   1        8.90      -11.07     37.53 o 
  -6   7   1     1699.90     1701.52     74.70 o 
  -5   7   1      450.09      521.99     36.73 o 
  -4   7   1     2683.57     2838.35     86.81 o 
  -3   7   1      731.88      902.76     46.40 o 
  -2   7   1     2381.80     2632.69     83.72 o 
  -1   7   1      174.18      193.31     14.82 o 
   0   7   1     2519.53     2530.10     82.41 o 
   1   7   1      234.07      257.99     16.35 o 
   2   7   1     8588.52     9614.65    156.36 o 
   3   7   1        8.24       40.21     29.07 o 
   4   7   1     1010.82     1013.91     55.18 o 
   5   7   1      931.26     1023.15    101.99 o 
   6   7   1      132.96      102.91     32.15 o 
   7   7   1      177.85      180.57     16.07 o 
   8   7   1     1198.86     1237.69     79.89 o 
   9   7   1       87.51       97.42     33.76 o 
  10   7   1     1280.43     1393.97     87.73 o 
  11   7   1      322.32      362.47     25.03 o 
  12   7   1     1735.89     1654.10     80.31 o 
  13   7   1      133.65       92.82     58.38 o 
  14   7   1       31.98      -20.41     59.50 o 
  15   7   1       45.48       20.21     41.43 o 
 -15   8   1       49.64        7.44     45.04 o 
 -14   8   1       55.59       53.25     49.76 o 
 -13   8   1      167.18      133.30     59.57 o 
 -12   8   1      363.08      323.09     25.82 o 
 -11   8   1     1017.28     1175.25     70.40 o 
 -10   8   1        0.42       -7.52     44.50 o 
  -9   8   1      452.20      447.73     24.89 o 
  -8   8   1      566.90      559.49     40.23 o 
  -7   8   1      290.67      299.67     22.62 o 
  -6   8   1      745.61      805.62     44.00 o 
  -5   8   1      130.53      139.97     38.64 o 
  -4   8   1     1208.18     1305.02    127.30 o 
  -3   8   1     3272.77     3139.39    163.49 o 
  -2   8   1      484.39      506.60     29.52 o 
  -1   8   1    10361.29    10741.35    406.70 o 
   0   8   1      179.87      198.64     17.03 o 
   1   8   1    10108.54    10963.09    296.36 o 
   2   8   1     2421.18     2706.59     92.37 o 
   3   8   1      299.58      356.25     24.20 o 
   4   8   1       98.50      113.29     31.44 o 
   5   8   1      192.75      200.89     40.57 o 
   6   8   1       49.01       67.89     31.09 o 
   7   8   1      250.13      237.76     20.24 o 
   8   8   1       19.92       13.60     35.59 o 
   9   8   1     3580.58     3488.16    132.38 o 
  10   8   1      183.21      184.12     67.16 o 
  11   8   1     1346.54     1363.88     67.84 o 
  12   8   1       19.24       -3.26     35.47 o 
  13   8   1        2.09      -29.83     57.12 o 
  14   8   1        0.12        5.40     38.15 o 
  15   8   1        0.56      -58.41     65.04 o 
 -15   9   1        0.08      -54.64     54.64 o 
 -13   9   1      100.47      139.27     28.56 o 
 -12   9   1       24.08       23.81     42.26 o 
 -11   9   1      102.88      135.88     24.95 o 
 -10   9   1      292.12      313.85     24.23 o 
  -9   9   1       31.13       51.47     40.57 o 
  -8   9   1     1470.04     1397.32    127.92 o 
  -7   9   1      197.68      208.92     48.46 o 
  -6   9   1     1187.36     1146.41     68.82 o 
  -5   9   1        4.67       -3.04     31.91 o 
  -4   9   1      858.03      924.46     51.25 o 
  -3   9   1        4.42       -5.47     20.27 o 
  -2   9   1      681.64      715.04     48.50 o 
  -1   9   1       92.11      109.32     56.33 o 
   0   9   1     1609.45     1739.55     79.02 o 
   1   9   1       69.23       84.78     30.23 o 
   2   9   1     2288.59     2354.20     93.23 o 
   3   9   1      169.53      192.77     17.50 o 
   4   9   1      216.20      284.69     32.13 o 
   5   9   1      265.70      287.10     19.33 o 
   6   9   1      528.12      456.93     47.83 o 
   7   9   1      281.19      304.39     21.99 o 
   8   9   1     1238.57     1220.10     65.04 o 
   9   9   1      393.77      375.81     27.95 o 
  10   9   1      832.35      900.44     52.31 o 
  11   9   1      133.12       92.74     70.05 o 
  12   9   1       71.45       98.30     48.84 o 
  13   9   1        7.99        5.03     43.46 o 
  14   9   1        0.49      -75.90     75.90 o 
  15   9   1       17.44       15.52     45.72 o 
 -14  10   1        0.09      -50.78     50.78 o 
 -13  10   1       94.41       93.13     49.78 o 
 -12  10   1       67.10       61.96     41.72 o 
 -11  10   1       40.06       73.23     37.87 o 
 -10  10   1      238.94      221.35     55.09 o 
  -9  10   1      564.78      509.44     32.16 o 
  -8  10   1       73.05       56.76     45.99 o 
  -7  10   1     1783.53     1909.30    144.52 o 
  -6  10   1       30.05       46.81     37.82 o 
  -5  10   1     1882.49     1950.10    127.24 o 
  -4  10   1      641.23      715.78     43.89 o 
  -3  10   1     1548.64     1557.97     80.74 o 
  -2  10   1      447.41      469.90     25.23 o 
  -1  10   1      359.21      347.23     22.22 o 
   0  10   1       11.37       22.54     45.39 o 
   1  10   1     1559.00     1575.39     81.52 o 
   2  10   1      436.37      454.36     25.47 o 
   3  10   1     1500.43     1418.32     76.59 o 
   4  10   1      242.49      211.83     50.03 o 
   5  10   1      962.05     1062.58     59.92 o 
   6  10   1      441.19      478.23     27.76 o 
   7  10   1     1585.94     1687.68     90.92 o 
   8  10   1      941.59      887.55     46.41 o 
   9  10   1     1037.16     1097.05     60.09 o 
  10  10   1      144.85      158.22     41.71 o 
  11  10   1      284.69      272.03     33.35 o 
  12  10   1       30.23       34.13     47.86 o 
  13  10   1       12.18      -44.97     62.65 o 
  14  10   1       31.38       60.97     65.66 o 
 -14  11   1       47.90       76.84     48.16 o 
 -13  11   1       37.60       70.62     48.22 o 
 -12  11   1       24.97      -12.67     44.19 o 
 -11  11   1       13.91       -0.77     37.64 o 
 -10  11   1      403.98      372.41     28.93 o 
  -9  11   1       33.57       20.24     40.75 o 
  -8  11   1      304.68      276.05     33.45 o 
  -7  11   1      218.22      219.76     54.00 o 
  -6  11   1      117.53      133.92     25.60 o 
  -5  11   1       91.63       48.06     38.48 o 
  -4  11   1        5.87       41.77     35.45 o 
  -3  11   1      539.30      572.21     38.70 o 
  -2  11   1      409.84      377.81     57.50 o 
  -1  11   1      176.54      152.09     45.63 o 
   0  11   1     3691.28     3637.18    123.72 o 
   1  11   1      264.46      277.18     41.69 o 
   2  11   1      183.58      224.50     41.89 o 
   3  11   1      274.46      234.21     27.93 o 
   4  11   1       83.79       85.72     47.77 o 
   5  11   1      187.71      199.21     24.04 o 
   6  11   1       58.76       62.63     60.81 o 
   7  11   1       17.43       59.57     35.37 o 
   8  11   1      678.26      641.02     34.45 o 
   9  11   1      141.12      122.99     48.36 o 
  10  11   1      414.39      438.14     28.77 o 
  11  11   1        0.68      -21.74     42.08 o 
  12  11   1        3.19      -11.42     67.55 o 
  13  11   1        1.13       85.83     46.94 o 
 -13  12   1      384.99      364.57     58.90 o 
 -12  12   1       24.93      -22.30     52.34 o 
 -11  12   1        1.88       53.54     51.36 o 
 -10  12   1       41.84       25.89     41.87 o 
  -8  12   1      481.54      414.13     29.54 o 
  -7  12   1     1282.90     1156.89     80.22 o 
  -6  12   1        5.10      -26.39     43.28 o 
  -5  12   1     3984.97     3784.59    138.64 o 
  -4  12   1      443.15      473.80     30.31 o 
  -3  12   1     3045.46     3059.70    192.38 o 
  -2  12   1     4572.22     4534.48    147.89 o 
  -1  12   1      124.40      168.79     46.81 o 
   0  12   1     1331.52     1298.04     78.63 o 
   1  12   1      790.25      761.43     43.80 o 
   2  12   1     1930.64     1952.62    100.99 o 
   3  12   1     1365.28     1411.18    157.57 o 
   4  12   1      152.91       89.33     57.19 o 
   5  12   1     2626.13     2575.68    115.73 o 
   6  12   1     1538.27     1453.93     75.67 o 
   7  12   1      478.22      508.51     32.62 o 
   8  12   1     1732.04     1740.03     90.18 o 
   9  12   1      182.64      151.73     51.72 o 
  10  12   1       17.59       18.57     51.89 o 
  11  12   1      380.93      387.60     81.90 o 
  12  12   1      124.59       84.88     62.96 o 
  13  12   1      190.76      191.46     62.37 o 
 -12  13   1       80.39      149.73     50.43 o 
 -11  13   1       71.45       79.91     27.07 o 
 -10  13   1       10.59      -43.85     49.03 o 
  -9  13   1      156.08      163.67     54.72 o 
  -8  13   1      305.18      273.57     88.70 o 
  -7  13   1      116.32      118.93     46.46 o 
  -6  13   1       76.19      -13.66     46.76 o 
  -5  13   1      585.50      540.95     32.52 o 
  -4  13   1      133.33      182.61     32.39 o 
  -3  13   1       97.34       68.04     42.05 o 
  -2  13   1      294.82      306.16     26.71 o 
  -1  13   1       64.72       50.69     41.98 o 
   0  13   1      184.27      148.84     46.81 o 
   1  13   1      535.42      472.80     30.38 o 
   2  13   1     2405.04     2270.50    113.08 o 
   3  13   1      193.31      146.28     44.68 o 
   4  13   1      258.51      243.05     30.88 o 
   5  13   1       32.11       82.99     40.95 o 
   6  13   1        0.16       24.61     35.89 o 
   7  13   1       16.20       10.03     60.98 o 
   8  13   1       20.46      -13.99     52.82 o 
   9  13   1      163.99      152.14     84.23 o 
  10  13   1      143.99      152.21     53.79 o 
  11  13   1        0.86      -51.54     51.54 o 
  12  13   1      230.62      246.55     57.71 o 
 -11  14   1      238.69      185.32     65.83 o 
 -10  14   1       81.64       80.56     51.66 o 
  -9  14   1       55.18       92.36     45.50 o 
  -8  14   1       39.21      -27.16     43.96 o 
  -7  14   1       83.91       97.06     49.61 o 
  -6  14   1      309.73      282.00     41.80 o 
  -5  14   1      904.63      794.94     41.74 o 
  -4  14   1        1.09       -4.70     39.24 o 
  -3  14   1     1112.20     1060.36     61.25 o 
  -2  14   1        0.04       35.56     39.44 o 
  -1  14   1     1296.96     1358.09     74.87 o 
   0  14   1      104.29       69.07     69.07 o 
   1  14   1     1397.36     1497.19     83.97 o 
   2  14   1       13.40       20.66     63.68 o 
   3  14   1     1682.48     1584.04    148.10 o 
   4  14   1      177.20      232.79     39.68 o 
   5  14   1       18.01       53.47     39.95 o 
   6  14   1      305.35      282.90     30.51 o 
   7  14   1       78.73      162.01     69.39 o 
   8  14   1       13.64      -23.40     79.36 o 
   9  14   1      370.49      404.84     33.96 o 
  10  14   1       67.68       61.34     57.44 o 
  11  14   1      933.80      907.31     56.91 o 
 -10  15   1       37.31      -38.32     58.53 o 
  -9  15   1       46.30        0.61     40.98 o 
  -8  15   1       31.79      -60.36     60.36 o 
  -7  15   1       30.73        5.70    111.53 o 
  -6  15   1      398.53      345.97     62.22 o 
  -5  15   1       33.40       50.76     44.66 o 
  -4  15   1      102.76       78.54     46.01 o 
  -3  15   1      361.99      327.10     39.00 o 
  -2  15   1      315.06      286.36     38.06 o 
  -1  15   1      231.39      141.90     52.23 o 
   0  15   1      106.49      184.98     56.07 o 
   1  15   1      334.79      309.71     43.01 o 
   2  15   1       49.64       93.51     62.56 o 
   3  15   1       69.43       67.63     54.69 o 
   4  15   1      529.96      572.13     36.44 o 
   5  15   1        0.12      -51.09     51.09 o 
   6  15   1      156.58       54.04     66.44 o 
   7  15   1       87.22      130.68     54.21 o 
   8  15   1       71.02       23.08     61.78 o 
   9  15   1        6.66        0.00     64.83 o 
  10  15   1        8.38      -53.36     53.36 o 
  -9  16   1      257.88      216.03     67.09 o 
  -8  16   1      166.22      176.49     43.31 o 
  -7  16   1      129.64       88.79     58.89 o 
  -6  16   1       13.40       58.10     76.49 o 
  -5  16   1      110.79       62.78     54.81 o 
  -4  16   1       58.89       35.53     89.42 o 
  -3  16   1      487.84      476.37     48.30 o 
  -2  16   1       51.70       46.65     68.00 o 
  -1  16   1     1844.64     1781.00     98.30 o 
   0  16   1        2.95      -28.82     71.33 o 
   1  16   1     1546.71     1507.02    124.93 o 
   2  16   1       93.06      115.48     62.96 o 
   3  16   1      139.56      132.43     52.47 o 
   4  16   1       92.82      124.55     84.16 o 
   5  16   1        3.19       37.49     48.40 o 
   6  16   1        0.38       64.18     61.56 o 
   7  16   1      159.38      177.61     62.09 o 
   8  16   1        5.62       28.02     47.22 o 
   9  16   1      734.36      674.07     64.79 o 
  -7  17   1       36.46       84.96     84.96 o 
  -6  17   1      206.68      154.09     88.43 o 
  -5  17   1       17.32       82.63     88.21 o 
  -4  17   1       65.51       57.26     71.08 o 
  -3  17   1       77.25      -63.31     83.03 o 
  -2  17   1      431.79      485.46    207.25 o 
  -1  17   1      193.78      156.11     62.28 o 
   0  17   1      295.93      234.94     64.39 o 
   1  17   1       65.35       28.82     59.18 o 
   2  17   1       12.52      -87.92     87.92 o 
   3  17   1      210.44      225.91     36.51 o 
   4  17   1      315.67      268.45     70.51 o 
   5  17   1      156.13      188.55     83.02 o 
   6  17   1       78.25       90.84     47.10 o 
   7  17   1      124.48       98.39     85.50 o 
  -5  18   1      552.46      593.34     37.99 o 
  -4  18   1       40.94      -82.41    100.94 o 
  -3  18   1      108.24      111.07     59.83 o 
  -2  18   1       88.87       77.87     52.84 o 
  -1  18   1       81.54      142.05     56.50 o 
   0  18   1        9.62        0.00     67.94 o 
   1  18   1      206.58      193.71     65.72 o 
   2  18   1       64.26       94.18     67.27 o 
   3  18   1      437.04      454.44     36.70 o 
   4  18   1       31.18       86.04     99.35 o 
   5  18   1      197.32      127.95     60.27 o 
 -17   0   2       11.80       16.00     43.17 o 
 -16   0   2       98.79      127.64     45.53 o 
 -15   0   2       13.83      -15.34     86.38 o 
 -14   0   2      415.09      446.72     27.30 o 
 -13   0   2     2193.52     2215.41    289.82 o 
 -12   0   2      923.52      929.13     53.15 o 
 -11   0   2        5.26        5.72     26.63 o 
 -10   0   2     1777.18     1858.04     81.83 o 
  -9   0   2     9222.96     8358.14    778.00 o 
  -8   0   2      114.01      118.28     16.47 o 
  -7   0   2    21199.95    21332.82   1096.06 o 
  -6   0   2    10931.45    10871.28    245.62 o 
  -5   0   2     4592.33     4884.91    150.36 o 
  -4   0   2      915.29      895.07     36.56 o 
  -3   0   2   142880.81   157741.64   2182.42 o 
  -2   0   2    74606.25    80920.97    392.86 o 
  -1   0   2       65.81       94.24      6.67 o 
   0   0   2    14795.98    15063.45    112.07 o 
   1   0   2     7135.82     7745.70    102.83 o 
   2   0   2    13873.32    13218.07    211.03 o 
   3   0   2   140693.38   138263.16   1224.59 o 
   4   0   2      842.47      753.82     34.74 o 
   5   0   2      851.05      831.25     40.41 o 
   6   0   2     2655.97     2511.60    117.54 o 
   7   0   2     5402.60     5049.42    164.11 o 
   8   0   2    12715.88    12126.13    242.83 o 
   9   0   2       12.58       29.53     26.64 o 
  10   0   2     6204.05     6166.12    418.76 o 
  11   0   2      148.07      144.11     20.65 o 
  12   0   2      211.29      205.41     24.60 o 
  13   0   2      530.46      498.14     30.26 o 
  14   0   2       31.77       25.74     34.55 o 
  15   0   2       70.43       31.44     98.64 o 
  16   0   2        9.54       38.31     38.02 o 
 -17   1   2        0.01       -3.57     38.99 o 
 -16   1   2        3.04       -5.05     29.36 o 
 -15   1   2      131.84       70.46     35.99 o 
 -14   1   2       29.36       22.30     33.36 o 
 -13   1   2      763.03      775.48     37.04 o 
 -12   1   2       18.48       39.09     20.69 o 
 -11   1   2       18.62       37.04     18.24 o 
 -10   1   2       83.26       98.34     15.61 o 
  -9   1   2      224.66      206.38     21.25 o 
  -8   1   2       67.34       83.29     16.98 o 
  -7   1   2     3384.74     3449.40     76.50 o 
  -6   1   2       11.19       28.43     18.39 o 
  -5   1   2       55.07       56.14     10.58 o 
  -4   1   2       62.56       60.00      8.89 o 
  -3   1   2      655.58      691.62     21.91 o 
  -2   1   2      175.48      187.68      6.96 o 
  -1   1   2     1484.71     1420.72     26.78 o 
   0   1   2       61.01       31.56     12.91 o 
   1   1   2     5309.25     5348.48    180.34 o 
   2   1   2     5631.17     5387.51     53.88 o 
   3   1   2      238.68      230.80      7.91 o 
   4   1   2       73.07       88.99      6.47 o 
   5   1   2        2.82       18.29     12.15 o 
   6   1   2      243.58      207.07      8.96 o 
   7   1   2     1537.78     1462.04     47.73 o 
   8   1   2     2408.65     2201.95     75.93 o 
   9   1   2        0.15        7.48     17.56 o 
  10   1   2      129.18      149.86     24.36 o 
  11   1   2       18.76       50.50     19.34 o 
  12   1   2      620.89      677.21     40.58 o 
  13   1   2      118.96      141.09     22.07 o 
  14   1   2      640.54      717.93     26.85 o 
  15   1   2        1.66       -6.02     26.78 o 
  16   1   2        2.42      -17.41     26.75 o 
 -17   2   2      138.73       97.83     66.54 o 
 -16   2   2      758.56      835.28     44.94 o 
 -15   2   2        0.06      -34.36     34.36 o 
 -14   2   2      834.40      905.02    116.94 o 
 -13   2   2      485.04      563.03     27.31 o 
 -12   2   2      777.30      704.06     79.94 o 
 -11   2   2      755.90      816.60     43.12 o 
 -10   2   2      102.19      100.85     33.45 o 
  -9   2   2      144.70      171.62     28.27 o 
  -8   2   2     1475.42     1412.64     98.67 o 
  -7   2   2     1995.20     1740.96     63.39 o 
  -6   2   2     1843.04     1553.88     56.44 o 
  -5   2   2     1038.00     1067.74     45.05 o 
  -4   2   2    10819.68    10609.74    186.63 o 
  -3   2   2     3115.61     3359.68     66.48 o 
  -2   2   2     6010.98     6116.00     83.81 o 
  -1   2   2      247.07      274.80     14.47 o 
   0   2   2      934.55      848.76     37.70 o 
   1   2   2    25500.72    26594.14    487.41 o 
   2   2   2    33074.38    33668.61   1614.58 o 
   3   2   2      798.69      700.03     34.64 o 
   4   2   2     6564.80     5835.35     98.48 o 
   5   2   2      119.87       91.06     16.12 o 
   6   2   2     5981.84     5592.40    106.98 o 
   7   2   2      349.92      318.77     17.30 o 
   8   2   2     1050.60      991.14     68.69 o 
   9   2   2      108.67      122.50     17.89 o 
  10   2   2       23.47       12.17     37.53 o 
  11   2   2      983.91     1122.02     82.44 o 
  12   2   2      380.71      384.30     35.67 o 
  13   2   2      260.28      219.26     29.97 o 
  14   2   2      614.41      673.67     36.78 o 
  15   2   2      158.94      139.94     70.68 o 
  16   2   2      330.11      395.65     36.90 o 
 -16   3   2       73.23       87.00     53.70 o 
 -15   3   2       59.26       35.70     40.02 o 
 -14   3   2       51.33        4.80     49.14 o 
 -13   3   2       28.14       35.73     34.83 o 
 -12   3   2      190.83      183.73     36.65 o 
 -11   3   2      121.23      125.49     20.08 o 
 -10   3   2      839.33      846.33     49.54 o 
  -9   3   2       27.04      -28.71     28.71 o 
  -8   3   2      418.83      455.74     23.19 o 
  -7   3   2     1874.75     1846.26     67.67 o 
  -6   3   2      331.88      420.01     29.33 o 
  -5   3   2     5317.96     5362.82     98.93 o 
  -4   3   2     1108.00     1073.06     47.93 o 
  -3   3   2      819.88      804.35     36.88 o 
  -2   3   2     1953.92     1956.16     54.30 o 
  -1   3   2      934.79      956.48     39.56 o 
   0   3   2      156.52      162.63     16.37 o 
   1   3   2      396.23      419.91     26.90 o 
   2   3   2      498.03      477.61     26.89 o 
   3   3   2      369.05      349.72     20.76 o 
   4   3   2     4455.91     4404.13     87.90 o 
   5   3   2      189.92      181.80     12.75 o 
   6   3   2     1546.05     1551.43     60.55 o 
   7   3   2      134.93       67.54     30.71 o 
   8   3   2       69.38       91.04     35.04 o 
   9   3   2      349.79      339.84     47.01 o 
  10   3   2      332.78      332.49     21.10 o 
  11   3   2      912.35      921.62     50.62 o 
  12   3   2       41.14       42.14     27.86 o 
  13   3   2      195.80      214.61     21.99 o 
  14   3   2       51.58       37.18     49.19 o 
  15   3   2       73.15      100.37     46.76 o 
  16   3   2       22.48       66.59     71.93 o 
 -16   4   2      461.42      460.63     32.01 o 
 -15   4   2       23.70       -0.51     44.19 o 
 -14   4   2      511.61      535.71     30.55 o 
 -13   4   2       13.56      -10.32     39.24 o 
 -12   4   2       15.07      -12.07     60.41 o 
 -11   4   2      286.34      294.02     32.25 o 
 -10   4   2     1205.13     1175.50     60.80 o 
  -9   4   2      225.12      202.75     45.95 o 
  -8   4   2     4969.35     4770.87    142.51 o 
  -7   4   2      453.32      445.32     29.50 o 
  -6   4   2    39116.90    39411.71    605.97 o 
  -5   4   2     1493.34     1555.66    142.10 o 
  -4   4   2    23115.49    23706.13    248.47 o 
  -3   4   2      103.85      123.35     10.27 o 
  -2   4   2        3.54        7.66     32.08 o 
  -1   4   2     4149.36     4443.55     89.50 o 
   0   4   2    32639.42    34463.10    347.79 o 
   1   4   2     3507.22     3958.52    312.36 o 
   2   4   2      978.94      997.15     78.51 o 
   3   4   2      934.13     1053.04     47.00 o 
   4   4   2    27137.73    27553.53    229.14 o 
   5   4   2     8124.77     8088.22    165.34 o 
   6   4   2    21763.54    21124.94    219.54 o 
   7   4   2     3016.78     2836.99     86.90 o 
   8   4   2      364.48      341.37     25.42 o 
   9   4   2      478.69      503.96     30.64 o 
  10   4   2        2.39       23.49     28.86 o 
  11   4   2      568.89      607.52     32.61 o 
  12   4   2      546.17      541.80     32.02 o 
  13   4   2      145.86      107.94     26.98 o 
  14   4   2      261.66      321.23     25.63 o 
  15   4   2      177.70      196.79     52.74 o 
  16   4   2      251.71      301.87     30.14 o 
 -16   5   2      195.87      198.76     36.31 o 
 -15   5   2      257.14      288.57    104.35 o 
 -14   5   2        2.94      -36.68     44.04 o 
 -13   5   2      104.92       75.59     49.99 o 
 -12   5   2      204.72      159.20     26.28 o 
 -11   5   2      128.78       10.59     40.42 o 
 -10   5   2     1645.14     1591.90     79.31 o 
  -9   5   2       33.63      -10.32     47.20 o 
  -8   5   2       30.49       59.29     36.95 o 
  -7   5   2     2404.69     2303.22     88.43 o 
  -6   5   2     1807.13     1694.54     69.78 o 
  -5   5   2     4891.89     4846.17    105.32 o 
  -4   5   2     2945.82     2776.77     90.41 o 
  -3   5   2     1030.76      999.09     51.51 o 
  -2   5   2      852.62      823.97     75.11 o 
  -1   5   2     1172.30     1217.99     52.95 o 
   0   5   2       21.68       28.02     46.82 o 
   1   5   2      811.00      858.72     42.07 o 
   2   5   2     1200.31     1314.21     61.47 o 
   3   5   2     5516.64     5789.14    300.71 o 
   4   5   2      625.88      680.87     35.10 o 
   5   5   2    14176.14    14119.25    187.08 o 
   6   5   2      176.49      165.54     19.85 o 
   7   5   2      812.87      766.65     48.50 o 
   8   5   2      203.85      189.85     45.82 o 
   9   5   2      167.93      152.17     23.55 o 
  10   5   2      545.63      554.27     29.20 o 
  11   5   2     1574.20     1510.88     75.50 o 
  12   5   2       51.05      105.37     33.83 o 
  13   5   2       62.00       83.15     41.72 o 
  14   5   2       77.15       70.45     68.55 o 
  15   5   2      560.08      592.59     40.43 o 
  16   5   2        8.29      -44.77     46.16 o 
 -16   6   2      358.43      411.37     32.70 o 
 -15   6   2        1.46      -31.85     41.56 o 
 -14   6   2      915.61      974.90     55.43 o 
 -13   6   2      420.01      436.28     64.79 o 
 -12   6   2      298.90      347.27     23.20 o 
 -11   6   2       98.08       98.38     36.74 o 
 -10   6   2      178.17      141.69     24.26 o 
  -9   6   2      523.39      532.14     50.43 o 
  -8   6   2       50.24       55.83     28.85 o 
  -7   6   2     1916.39     1959.80    107.25 o 
  -6   6   2     2069.54     2175.30     77.85 o 
  -5   6   2       25.56       45.40     26.26 o 
  -4   6   2     7586.64     7707.50    136.73 o 
  -3   6   2      796.49      890.69     49.01 o 
  -2   6   2       42.92        6.76     24.17 o 
  -1   6   2     2376.33     2788.64     83.26 o 
   0   6   2     8683.55     9449.19    154.01 o 
   1   6   2     2160.36     2304.21     79.67 o 
   2   6   2     2319.32     2262.91     78.61 o 
   3   6   2      492.62      465.88     57.81 o 
   4   6   2    14405.51    15600.46    198.71 o 
   5   6   2      224.36      226.43     16.22 o 
   6   6   2       31.56       36.95     25.15 o 
   7   6   2      201.53      215.26     38.87 o 
   8   6   2      882.68      798.53     41.57 o 
   9   6   2        0.14      -31.03     31.03 o 
  10   6   2      122.56      125.95     22.65 o 
  11   6   2      209.24      212.88     29.61 o 
  12   6   2      302.70      315.05     25.61 o 
  13   6   2      606.57      670.68     39.84 o 
  14   6   2      781.79      793.33     68.98 o 
  15   6   2       98.23      102.72     55.29 o 
 -15   7   2       37.10       33.19     44.29 o 
 -14   7   2       44.95       66.91     47.62 o 
 -13   7   2        7.55       57.07     43.14 o 
 -12   7   2      378.81      375.69     25.86 o 
 -11   7   2        1.54      -38.13     38.13 o 
 -10   7   2      223.82      260.76     28.61 o 
  -9   7   2      929.32      883.96     47.20 o 
  -8   7   2     1573.78     1438.53     90.77 o 
  -7   7   2     3298.63     3289.79    104.40 o 
  -6   7   2      714.54      738.82     39.93 o 
  -5   7   2     4041.98     4002.95    188.51 o 
  -4   7   2     2652.37     2733.01     88.79 o 
  -3   7   2     2472.06     2474.43    190.57 o 
  -2   7   2     2522.87     2571.93    123.47 o 
  -1   7   2      178.07      194.47     28.74 o 
   0   7   2      458.45      493.32     50.08 o 
   1   7   2      933.31     1018.03     47.12 o 
   2   7   2     2527.74     2450.18    115.04 o 
   3   7   2       28.14       42.49     16.31 o 
   4   7   2      608.18      578.75     33.04 o 
   5   7   2     2169.44     2082.16    115.74 o 
   6   7   2        2.69       -4.40     44.26 o 
   7   7   2     5559.55     5264.29    138.12 o 
   8   7   2      234.72      236.59     20.81 o 
   9   7   2      949.41     1008.01     49.58 o 
  10   7   2      225.18      195.34     26.57 o 
  11   7   2       14.29        0.00     34.06 o 
  12   7   2       15.26       46.90     58.95 o 
  13   7   2        0.47       28.64     39.27 o 
  14   7   2       86.45       32.86     50.67 o 
  15   7   2       14.37       28.42     39.06 o 
 -15   8   2        6.11      -48.23     48.23 o 
 -14   8   2       84.70       52.42     46.27 o 
 -13   8   2      149.12      206.19     54.20 o 
 -12   8   2      826.80      891.35     59.05 o 
 -11   8   2       48.99      -16.51     43.66 o 
 -10   8   2        1.94      -35.49     35.49 o 
  -9   8   2     2700.64     2371.58    184.40 o 
  -8   8   2     1026.67      984.42     53.82 o 
  -7   8   2     2094.71     2053.76     87.88 o 
  -6   8   2      937.63      906.79     52.02 o 
  -5   8   2      857.59      865.32     65.05 o 
  -4   8   2     1917.93     1836.29     82.21 o 
  -3   8   2     6361.29     6351.43    175.45 o 
  -2   8   2     8407.13     9254.83    240.06 o 
  -1   8   2     1994.50     2231.00     86.71 o 
   0   8   2      564.29      603.71     30.06 o 
   1   8   2     7181.84     7974.49    163.73 o 
   2   8   2       11.39       30.32     30.56 o 
   3   8   2     4866.45     4836.04    129.43 o 
   4   8   2       18.18       71.60     30.04 o 
   5   8   2      683.30      752.60     46.30 o 
   6   8   2     1128.33     1237.62     63.20 o 
   7   8   2     1848.13     1989.65    103.55 o 
   8   8   2     2127.73     2134.61     97.04 o 
   9   8   2       56.85      -13.30     42.36 o 
  10   8   2     1518.75     1593.97     84.15 o 
  11   8   2      173.24       91.44     49.53 o 
  12   8   2      335.22      337.65     40.89 o 
  13   8   2        1.06       24.30     44.84 o 
  14   8   2       11.29       56.31     66.62 o 
  15   8   2       71.91       42.29     53.73 o 
 -15   9   2      287.51      267.16     38.47 o 
 -14   9   2      146.92      170.35     57.59 o 
 -13   9   2      402.35      493.17     35.47 o 
 -12   9   2      678.41      727.71     38.86 o 
 -11   9   2      499.31      475.07     32.62 o 
 -10   9   2       14.20      106.04     38.52 o 
  -9   9   2       33.08       40.92     76.28 o 
  -8   9   2     2499.24     2447.12    104.06 o 
  -7   9   2        1.71       27.28     30.93 o 
  -6   9   2      721.92      762.04     42.03 o 
  -5   9   2      294.81      268.64     21.77 o 
  -4   9   2     2431.97     2468.21    100.25 o 
  -3   9   2     4593.23     4701.39    129.27 o 
  -2   9   2     2641.29     2633.31    100.23 o 
  -1   9   2     5301.50     5511.53    230.66 o 
   0   9   2     1674.71     1670.11    101.43 o 
   1   9   2     2235.19     2514.02     96.98 o 
   2   9   2     8395.89     8925.77    180.33 o 
   3   9   2      212.44      248.59     19.09 o 
   4   9   2      776.97      809.37     42.58 o 
   5   9   2      298.52      318.49     22.39 o 
   6   9   2     1789.30     1777.77     90.02 o 
   7   9   2     1288.80     1282.15    193.04 o 
   8   9   2      749.75      794.04     42.60 o 
   9   9   2      530.17      530.24     33.43 o 
  10   9   2       32.08       45.36     53.67 o 
  11   9   2      224.56      208.19     33.12 o 
  12   9   2      848.06      903.62     85.87 o 
  13   9   2        5.92      -52.01     52.01 o 
  14   9   2      348.11      438.22     31.21 o 
 -14  10   2       54.61       54.56     53.64 o 
 -13  10   2        9.14      -27.83     47.88 o 
 -12  10   2       48.72      -42.00     69.65 o 
 -11  10   2      166.19      180.20     39.43 o 
 -10  10   2      183.78      176.02     22.48 o 
  -9  10   2       77.45       92.32     35.19 o 
  -8  10   2      256.10      270.00     54.63 o 
  -7  10   2      136.63      129.45     24.12 o 
  -6  10   2      399.86      388.72     96.13 o 
  -5  10   2      230.89      213.20     51.58 o 
  -4  10   2     1043.42     1248.94     63.36 o 
  -3  10   2       89.88       63.64     42.03 o 
  -2  10   2       77.40       27.69     66.48 o 
  -1  10   2      330.58      363.12     25.86 o 
   0  10   2      143.28       73.05     88.22 o 
   1  10   2      752.83      853.89    103.49 o 
   2  10   2     2775.77     3009.82    112.42 o 
   3  10   2      813.89      907.60     51.83 o 
   4  10   2     1326.93     1324.89     69.34 o 
   5  10   2      356.06      354.88     25.09 o 
   6  10   2     1037.02      984.37     55.44 o 
   7  10   2      101.39       65.84     48.15 o 
   8  10   2      134.02      134.34     46.57 o 
   9  10   2      482.57      508.56     33.76 o 
  10  10   2       59.62       63.92     44.26 o 
  11  10   2      142.38      103.08     53.95 o 
  12  10   2        5.46       16.92     60.21 o 
  14  10   2      143.29      137.53     91.02 o 
 -13  11   2       48.44       29.32     59.46 o 
 -12  11   2       27.62       44.72     46.10 o 
 -11  11   2        0.99       21.01     59.43 o 
 -10  11   2      117.76      -19.83     52.45 o 
  -9  11   2       30.55       66.42     41.36 o 
  -8  11   2      295.77      172.79     32.74 o 
  -7  11   2     3171.12     3033.39    127.90 o 
  -6  11   2      463.10      440.14     31.59 o 
  -5  11   2     3465.30     3349.39    159.20 o 
  -4  11   2      634.58      697.72     42.97 o 
  -3  11   2     1707.34     1915.28    127.45 o 
  -2  11   2      798.42      870.68     47.38 o 
  -1  11   2       35.35       -0.08     39.89 o 
   0  11   2       33.86       56.97     37.96 o 
   1  11   2       22.16       61.60     53.05 o 
   2  11   2      312.19      330.00     25.17 o 
   3  11   2     2111.04     2361.03    109.09 o 
   4  11   2     1784.22     1816.68     94.68 o 
   5  11   2     2524.07     2606.20    116.58 o 
   6  11   2      249.49      249.02     30.52 o 
   7  11   2     1199.12     1097.27     62.39 o 
   8  11   2       83.72      -28.33     52.10 o 
   9  11   2       96.89      -11.68     47.60 o 
  10  11   2       10.63      -51.64     62.82 o 
  11  11   2      115.06      146.04     27.45 o 
  12  11   2       19.72       82.36     43.70 o 
  13  11   2      248.93      261.36     40.40 o 
 -13  12   2        0.96      -50.61     56.59 o 
 -12  12   2        8.61      -23.84     63.08 o 
 -11  12   2        1.07      -11.35     54.41 o 
 -10  12   2        9.67       75.08     40.21 o 
  -9  12   2       59.64       35.91     61.34 o 
  -8  12   2      182.22      175.12     24.07 o 
  -7  12   2      125.16      112.95     44.56 o 
  -6  12   2     2185.64     2040.74    111.33 o 
  -5  12   2       82.22       74.24     66.16 o 
  -4  12   2      298.64      287.45     25.39 o 
  -3  12   2       15.60       66.42     66.05 o 
  -2  12   2       11.21      -71.38     71.38 o 
  -1  12   2      273.28      305.03     28.77 o 
   0  12   2       77.57      100.31     43.73 o 
   1  12   2      964.02      961.33     48.59 o 
   2  12   2      176.88      131.19     50.58 o 
   3  12   2      319.57      284.58     33.08 o 
   4  12   2     2033.67     2253.20    223.55 o 
   5  12   2       68.75       71.66     31.26 o 
   6  12   2      503.00      440.81     30.53 o 
   7  12   2      299.70      311.55     28.45 o 
   8  12   2      125.50       69.22     56.84 o 
   9  12   2      412.75      428.24     79.46 o 
  10  12   2       16.60      -14.39     47.84 o 
  11  12   2       44.66       42.24     37.60 o 
  12  12   2        2.85       30.06     55.94 o 
 -12  13   2       54.64       57.11     53.04 o 
 -11  13   2       27.63        9.05     48.79 o 
 -10  13   2       49.95      115.84     51.51 o 
  -9  13   2        4.09      -87.51     87.51 o 
  -8  13   2       15.24      -22.01     47.68 o 
  -7  13   2     1813.97     1720.28     86.32 o 
  -6  13   2      489.42      506.11     33.23 o 
  -5  13   2     3678.51     3616.77    147.58 o 
  -4  13   2      203.01      211.67     25.37 o 
  -3  13   2     1035.10     1075.49     59.64 o 
  -2  13   2       18.55      -19.25     50.94 o 
  -1  13   2       93.05       50.41     59.40 o 
   0  13   2        1.33        0.50     63.66 o 
   1  13   2       10.61      -20.09     45.28 o 
   2  13   2       46.34       34.57     89.25 o 
   3  13   2     4280.59     4444.25    157.97 o 
   4  13   2      186.64       86.33     55.26 o 
   5  13   2     3566.99     3753.05    153.92 o 
   6  13   2      328.99      336.58     31.04 o 
   7  13   2      577.95      522.69     34.62 o 
   8  13   2      106.25      115.64     28.81 o 
   9  13   2       40.16       60.92     50.04 o 
  10  13   2        3.31        7.01     42.76 o 
  11  13   2        6.36      -49.35     49.35 o 
  12  13   2        0.18        0.00     79.21 o 
 -11  14   2        0.02       59.39     71.43 o 
 -10  14   2        7.94       12.42     44.78 o 
  -9  14   2        1.54      -49.65     49.65 o 
  -8  14   2        9.05       16.93     43.50 o 
  -7  14   2       74.81       38.83     52.96 o 
  -6  14   2       31.21       33.99     58.88 o 
  -5  14   2      195.30      189.65     25.14 o 
  -4  14   2       65.56        0.00     77.94 o 
  -3  14   2      164.41      223.21     53.48 o 
  -2  14   2      526.39      484.31     33.22 o 
  -1  14   2      219.38      245.45     26.34 o 
   0  14   2       16.90       10.57     58.51 o 
   1  14   2      342.00      378.52     30.04 o 
   2  14   2     1829.75     1894.86    164.13 o 
   3  14   2      132.08      145.89     55.28 o 
   4  14   2      146.53      121.19     47.90 o 
   5  14   2       10.10      156.33     56.94 o 
   6  14   2       94.27       68.38     78.95 o 
   7  14   2      122.86       68.70     62.71 o 
   8  14   2        9.83       37.34     48.21 o 
   9  14   2        0.00       46.95     47.49 o 
  10  14   2       35.90       73.05     49.41 o 
  11  14   2       67.68       30.16     58.17 o 
 -10  15   2       34.12       53.67     52.83 o 
  -9  15   2      149.35       38.61     91.92 o 
  -8  15   2      553.75      517.34     34.81 o 
  -7  15   2      423.88      308.78     29.86 o 
  -6  15   2       17.72       84.00     53.42 o 
  -5  15   2     1089.12     1163.77     63.96 o 
  -4  15   2      282.82      286.87     37.08 o 
  -3  15   2     1058.47     1064.73    105.13 o 
  -2  15   2      327.56      371.97     36.90 o 
  -1  15   2      275.33      309.74     93.18 o 
   0  15   2       89.19      170.21     76.12 o 
   1  15   2      315.46      265.92     43.93 o 
   2  15   2      959.98      902.06     49.50 o 
   3  15   2      216.29      267.71     28.13 o 
   4  15   2      275.58      320.41     69.61 o 
   5  15   2      592.30      549.32     38.04 o 
   6  15   2        0.17       49.10     77.63 o 
   7  15   2      403.62      400.69     32.59 o 
   8  15   2       71.97      154.94     52.23 o 
   9  15   2      450.25      448.05     37.90 o 
  10  15   2       59.85      -11.15     69.36 o 
  -9  16   2        2.24        0.00     90.06 o 
  -8  16   2        6.83      -57.26     57.26 o 
  -7  16   2        5.76       45.98     71.34 o 
  -6  16   2       13.98      -12.59     74.51 o 
  -5  16   2       30.16      -10.88     60.68 o 
  -4  16   2        2.10       23.00     32.52 o 
  -3  16   2       45.89       31.61     52.88 o 
  -2  16   2        0.01        6.69     52.59 o 
  -1  16   2       13.02       37.14     40.11 o 
   0  16   2       11.74       70.40     54.41 o 
   1  16   2       50.63      132.04     58.16 o 
   2  16   2       42.28      155.63     43.59 o 
   3  16   2       40.75      -43.23     76.89 o 
   4  16   2       11.66       25.36     64.64 o 
   5  16   2       17.65       85.04     48.16 o 
   6  16   2       74.05       98.91     32.57 o 
   7  16   2        1.84      -40.31     52.04 o 
   8  16   2       57.09      147.14     57.22 o 
  -7  17   2       60.20      110.79     91.86 o 
  -6  17   2      168.85      211.55     38.16 o 
  -5  17   2      146.77       82.55     62.49 o 
  -4  17   2      424.50      455.73     93.81 o 
  -3  17   2      610.58      632.11     90.93 o 
  -2  17   2      290.54      188.26     70.62 o 
  -1  17   2     1069.25     1105.93     65.26 o 
   0  17   2      309.31      148.73     70.19 o 
   1  17   2      257.53      285.75     60.67 o 
   2  17   2      803.40      794.79     44.21 o 
   3  17   2      138.71       61.12     60.45 o 
   4  17   2      111.28      159.26     66.69 o 
   5  17   2      120.51      209.78     60.98 o 
   6  17   2      219.65      236.29     32.43 o 
   7  17   2      302.00      271.28     45.33 o 
  -4  18   2        3.65      -55.72     55.72 o 
  -3  18   2       78.22      132.31     91.81 o 
  -2  18   2      114.26       30.01     71.68 o 
  -1  18   2      157.96      184.13     92.88 o 
   0  18   2        3.41      -42.27     73.22 o 
   1  18   2      184.11      163.97     95.92 o 
   2  18   2       58.71       12.25     57.02 o 
   3  18   2       61.21       63.70     56.88 o 
   4  18   2       33.14       19.22     58.05 o 
 -16   1   3       86.82       29.72     33.83 o 
 -15   1   3        0.80      -13.10     26.20 o 
 -14   1   3      172.22      127.94     31.65 o 
 -13   1   3        0.01      -25.62     25.62 o 
 -12   1   3      336.39      292.72     16.61 o 
 -11   1   3       47.82       27.54     24.09 o 
 -10   1   3     1730.84     1835.76     89.41 o 
  -9   1   3      572.18      523.31     18.37 o 
  -8   1   3      980.53      966.72     46.49 o 
  -7   1   3      319.48      307.10     12.62 o 
  -6   1   3     9333.39     9152.50    222.17 o 
  -5   1   3     1035.19     1088.91     33.06 o 
  -4   1   3     7801.46     7717.19     96.86 o 
  -3   1   3      571.04      565.26     21.85 o 
  -2   1   3     1456.48     1494.20     38.84 o 
  -1   1   3      519.80      567.12     24.64 o 
   0   1   3      698.15      658.49     24.25 o 
   1   1   3    10652.14    10596.25    326.46 o 
   2   1   3      466.73      382.62     14.71 o 
   3   1   3     3929.74     3658.29     53.75 o 
   4   1   3    14438.99    13387.28    138.46 o 
   5   1   3      271.83      288.54     11.49 o 
   6   1   3     7593.44     6633.85     84.47 o 
   7   1   3     1165.14     1057.08     36.75 o 
   8   1   3     2084.57     1904.34     53.11 o 
   9   1   3      137.42      121.91     11.71 o 
  10   1   3       22.34       11.51     14.81 o 
  11   1   3     1728.43     1714.34     76.54 o 
  12   1   3       30.12       57.45     25.49 o 
  13   1   3      669.73      671.60     33.79 o 
  14   1   3      339.92      384.51     20.29 o 
  15   1   3        3.64        6.01     26.10 o 
  16   1   3      474.40      507.23     35.38 o 
 -16   2   3        0.35      -21.88     40.94 o 
 -15   2   3       11.56        6.66     38.90 o 
 -14   2   3        3.63      -35.67     45.46 o 
 -13   2   3        0.05      -12.15     39.59 o 
 -12   2   3       11.00       44.89     21.11 o 
 -11   2   3       32.37       18.04     40.52 o 
 -10   2   3       61.50      100.51     31.68 o 
  -9   2   3       12.80       61.32     23.95 o 
  -8   2   3      129.53      128.17     29.67 o 
  -7   2   3     2014.21     1823.93     97.57 o 
  -6   2   3      969.31      993.19     67.28 o 
  -5   2   3       44.10       14.98     21.02 o 
  -4   2   3        0.49      -17.58     17.58 o 
  -3   2   3      127.57      141.55      9.73 o 
  -2   2   3      210.01      199.26     12.84 o 
  -1   2   3     1373.46     1290.83    107.38 o 
   0   2   3     1882.52     1788.62     58.02 o 
   1   2   3      907.84      893.57     49.96 o 
   2   2   3      337.23      352.04     20.48 o 
   3   2   3     1585.25     1401.09     92.83 o 
   4   2   3      660.99      612.19     30.79 o 
   5   2   3      206.28      166.74     14.81 o 
   6   2   3       57.89       24.96     23.43 o 
   7   2   3        5.99       17.90     18.98 o 
   8   2   3      160.11      140.20     13.63 o 
   9   2   3        0.09       -8.73     22.50 o 
  10   2   3       12.14      -27.48     32.12 o 
  11   2   3       70.27       35.59     69.16 o 
  12   2   3      102.63       65.13     41.68 o 
  13   2   3       80.35       89.80     64.76 o 
  14   2   3      122.02      183.34     22.45 o 
  15   2   3        0.06        5.40     46.48 o 
  16   2   3        4.02       35.40     67.79 o 
 -16   3   3      147.46      122.51     72.29 o 
 -15   3   3        0.02      -39.48     44.92 o 
 -14   3   3      321.84      299.12     43.36 o 
 -13   3   3       45.56       84.31     64.21 o 
 -12   3   3      447.49      452.02     29.50 o 
 -11   3   3       12.40       33.10     31.12 o 
 -10   3   3      154.17      167.24     17.35 o 
  -9   3   3       78.74       67.48     36.20 o 
  -8   3   3     1605.13     1616.03     67.53 o 
  -7   3   3      243.88      220.29     15.01 o 
  -6   3   3     7279.34     6944.19    124.71 o 
  -5   3   3      832.47      831.87     44.28 o 
  -4   3   3     8080.67     7687.89    227.00 o 
  -3   3   3      155.84      138.67     10.82 o 
  -2   3   3     1622.03     1450.41     51.59 o 
  -1   3   3      101.40      113.27     20.83 o 
   0   3   3       77.13       93.13     13.97 o 
   1   3   3     2082.45     2014.69     66.97 o 
   2   3   3     3602.91     3572.75    199.06 o 
   3   3   3     4504.01     4528.20    305.86 o 
   4   3   3    13868.13    13525.31    701.92 o 
   5   3   3      934.53      924.39     62.32 o 
   6   3   3     7050.47     6492.20    272.34 o 
   7   3   3      180.11      187.30     15.18 o 
   8   3   3      215.88      203.65     29.32 o 
   9   3   3       45.05       41.65     25.81 o 
  10   3   3       34.19       49.39     17.44 o 
  11   3   3      526.48      518.91     26.46 o 
  12   3   3      202.39      193.10     26.88 o 
  13   3   3      252.82      278.44     24.45 o 
  14   3   3      831.88      822.91     49.23 o 
  15   3   3      106.27      104.04     33.13 o 
  16   3   3      424.58      454.67     65.93 o 
 -16   4   3       16.83       40.85     56.25 o 
 -15   4   3       92.01       61.82     46.73 o 
 -14   4   3        4.03       -6.12     33.05 o 
 -13   4   3       50.98       77.52     53.79 o 
 -12   4   3       13.30       21.59     32.86 o 
 -11   4   3        0.80      -21.47     32.71 o 
 -10   4   3       48.27       46.30     42.33 o 
  -9   4   3        8.03       10.06     28.08 o 
  -8   4   3       47.44       65.28     26.74 o 
  -7   4   3     1669.01     1544.69     66.16 o 
  -6   4   3       18.28       38.61     28.71 o 
  -5   4   3     2641.76     2614.23     77.83 o 
  -4   4   3      370.01      397.32     22.36 o 
  -3   4   3       31.83       58.88     18.73 o 
  -2   4   3       90.13      105.30     34.71 o 
  -1   4   3     1669.66     1641.73     60.67 o 
   0   4   3      275.54      320.59     20.38 o 
   1   4   3      544.35      563.14     33.59 o 
   2   4   3      620.43      648.45     34.85 o 
   3   4   3     2975.77     2983.41    302.29 o 
   4   4   3     1042.97      944.01     45.90 o 
   5   4   3     3582.36     3432.89     92.41 o 
   6   4   3      368.11      348.66     20.22 o 
   7   4   3        0.71       -8.51     24.25 o 
   8   4   3      251.11      259.18     16.74 o 
   9   4   3       15.39       32.85     27.11 o 
  10   4   3        9.41       41.55     50.88 o 
  11   4   3       37.98       38.77     31.42 o 
  12   4   3      174.20      180.44     24.44 o 
  13   4   3       62.77      104.41     39.61 o 
  14   4   3      104.41      109.25     46.50 o 
  15   4   3      100.58      122.42     52.68 o 
 -16   5   3      176.83      232.75     33.37 o 
 -15   5   3        0.05       54.48     39.99 o 
 -14   5   3      435.50      509.47     97.91 o 
 -13   5   3       91.67       67.10     47.64 o 
 -12   5   3      347.37      361.45     24.24 o 
 -11   5   3      264.00      282.38     21.60 o 
 -10   5   3      211.86      228.82     20.26 o 
  -9   5   3       15.37      -32.97     46.72 o 
  -8   5   3      333.62      349.86     18.31 o 
  -7   5   3       33.13       33.77     24.95 o 
  -6   5   3     6033.68     6170.29    219.39 o 
  -5   5   3      348.91      330.57     19.16 o 
  -4   5   3     5696.14     5610.05    114.18 o 
  -3   5   3        0.92      -21.87     21.87 o 
  -2   5   3      209.80      214.45     14.50 o 
  -1   5   3      419.06      455.08     23.61 o 
   0   5   3      763.47      802.70     41.37 o 
   1   5   3     1069.58     1079.69    119.59 o 
   2   5   3     2861.27     2884.51     87.75 o 
   3   5   3     5614.18     5710.26    130.22 o 
   4   5   3    10499.80    10201.91    161.01 o 
   5   5   3     1717.97     1735.11     73.20 o 
   6   5   3     1499.90     1474.50     69.18 o 
   7   5   3      140.58      126.19     14.27 o 
   8   5   3       76.49       78.68     33.87 o 
   9   5   3      571.19      579.98     37.23 o 
  10   5   3      214.09      183.35     25.85 o 
  11   5   3      337.05      383.38     23.96 o 
  12   5   3      498.82      540.96     31.53 o 
  13   5   3      614.00      646.54     38.25 o 
  14   5   3      597.36      704.68     51.88 o 
  15   5   3      139.36      112.11     94.30 o 
 -15   6   3       84.11       99.55     57.35 o 
 -14   6   3       46.93       56.79     45.80 o 
 -13   6   3      184.64      199.83     25.28 o 
 -12   6   3        1.88       -1.80     38.00 o 
 -11   6   3      372.64      381.22     24.50 o 
 -10   6   3      658.91      641.75     38.12 o 
  -9   6   3        3.86       23.70     36.61 o 
  -8   6   3      221.72      223.23     18.34 o 
  -7   6   3      104.93      102.19     39.72 o 
  -6   6   3        3.16       16.10     35.99 o 
  -5   6   3     1441.42     1399.32    134.51 o 
  -4   6   3     1161.92     1145.41    131.21 o 
  -3   6   3     1961.69     1838.56    139.66 o 
  -2   6   3      164.52      163.82     27.63 o 
  -1   6   3      898.91      876.66     54.34 o 
   0   6   3      339.86      301.22     19.52 o 
   1   6   3     1201.42     1243.52     64.17 o 
   2   6   3     5026.77     5148.86    296.95 o 
   3   6   3      274.28      286.57     23.51 o 
   4   6   3      318.46      349.49     19.92 o 
   5   6   3     1515.54     1500.76     82.77 o 
   6   6   3       42.82       13.61     30.96 o 
   7   6   3      300.20      262.76     19.75 o 
   8   6   3      380.39      343.65     22.55 o 
   9   6   3       95.92       66.87     35.37 o 
  10   6   3       55.94       80.91     33.11 o 
  11   6   3       50.08       17.93     40.08 o 
  12   6   3      660.10      626.10     32.15 o 
  13   6   3       55.49        9.99     46.84 o 
  14   6   3       47.12       26.94     73.34 o 
  15   6   3      159.94      186.43     54.01 o 
 -15   7   3        5.98      -48.93     48.93 o 
 -14   7   3      119.14      143.57     30.09 o 
 -13   7   3        1.27        2.06     43.09 o 
 -12   7   3      430.29      458.01     28.95 o 
 -11   7   3        3.34      -26.86     36.80 o 
 -10   7   3       70.77      102.41     40.07 o 
  -9   7   3       99.33       34.77     38.45 o 
  -8   7   3      449.17      482.61     26.09 o 
  -7   7   3       53.43       63.17     46.65 o 
  -6   7   3     2581.71     2565.47     99.85 o 
  -5   7   3      621.84      608.10     66.10 o 
  -4   7   3     3080.71     3052.85     96.04 o 
  -3   7   3       13.56       32.44     27.73 o 
  -2   7   3      528.14      530.80     34.16 o 
  -1   7   3     1354.84     1457.92     74.11 o 
   0   7   3      513.05      553.77     30.17 o 
   1   7   3     1184.50     1259.15     69.44 o 
   2   7   3     2905.31     3192.32    210.48 o 
   3   7   3     3371.28     3305.56    103.92 o 
   4   7   3     2498.90     2428.89     92.45 o 
   5   7   3      347.77      354.14     21.03 o 
   6   7   3     1773.94     1818.27    162.74 o 
   7   7   3      168.39      151.94     40.30 o 
   8   7   3       28.30       16.19     34.25 o 
   9   7   3      551.16      539.74     55.79 o 
  10   7   3     1096.19      994.85     55.23 o 
  11   7   3     1066.45     1066.71     56.20 o 
  12   7   3      151.23      181.25     41.57 o 
  13   7   3      427.48      432.89     35.41 o 
  14   7   3      174.95      263.28     62.74 o 
  15   7   3       70.35       43.31     52.91 o 
 -15   8   3        8.53      -12.10     77.51 o 
 -14   8   3       52.66       27.53     52.13 o 
 -13   8   3      203.88      118.66     98.07 o 
 -12   8   3        6.85      -12.24     26.27 o 
 -11   8   3      365.03      407.40     26.92 o 
 -10   8   3      132.99      135.52     26.47 o 
  -9   8   3      480.23      594.87     39.30 o 
  -8   8   3     1496.97     1472.98     71.85 o 
  -7   8   3      216.02      222.24     18.54 o 
  -6   8   3        5.25       55.03     29.47 o 
  -5   8   3      708.47      761.86     44.14 o 
  -4   8   3     1343.39     1291.69     64.48 o 
  -3   8   3     1375.68     1499.82     76.26 o 
  -2   8   3     2027.48     2251.41    108.17 o 
  -1   8   3     3441.65     3540.12    114.04 o 
   0   8   3     3288.02     3397.55    136.41 o 
   1   8   3       23.38      -43.26     45.84 o 
   2   8   3     5756.61     5547.02    141.06 o 
   3   8   3      716.61      701.46     40.13 o 
   4   8   3     1308.02     1371.14    149.87 o 
   5   8   3      729.57      650.02     39.40 o 
   6   8   3     1539.95     1553.96    150.84 o 
   7   8   3     1789.60     1820.56    123.36 o 
   8   8   3      356.94      296.39     22.73 o 
   9   8   3      394.60      388.01     25.69 o 
  10   8   3      396.84      423.87     25.93 o 
  11   8   3        0.95      -19.06     45.67 o 
  12   8   3      462.90      461.04     31.57 o 
  13   8   3       47.56       58.23     42.90 o 
  14   8   3      169.14      118.25     62.14 o 
 -14   9   3        6.95       70.69     64.53 o 
 -13   9   3        0.07      -37.84     51.05 o 
 -12   9   3      288.33      324.41     27.52 o 
 -11   9   3       13.39        9.78     56.96 o 
 -10   9   3      556.47      612.53     59.59 o 
  -9   9   3        2.78       23.93     35.40 o 
  -8   9   3      309.45      292.21     33.85 o 
  -7   9   3      208.72      189.14     20.99 o 
  -6   9   3      476.40      505.47     28.42 o 
  -5   9   3      216.58      222.59     24.71 o 
  -4   9   3     1129.93     1122.03     58.94 o 
  -3   9   3       23.63       58.13     32.72 o 
  -2   9   3      531.87      515.39     94.79 o 
  -1   9   3        0.61       31.28     29.04 o 
   0   9   3      224.00      254.45     39.28 o 
   1   9   3      605.42      551.86     28.95 o 
   2   9   3      146.95      138.87     45.05 o 
   3   9   3      130.72      177.62     60.18 o 
   4   9   3     1770.71     1727.66     87.30 o 
   5   9   3       60.29       76.45     45.80 o 
   6   9   3     1994.31     2115.31     96.62 o 
   7   9   3       14.83       45.92     34.77 o 
   8   9   3      669.78      667.74     31.46 o 
   9   9   3      183.57      152.94     49.81 o 
  10   9   3        0.65        3.21     70.51 o 
  11   9   3      264.99      298.70     71.26 o 
  12   9   3        1.37       43.21     37.72 o 
  13   9   3        1.44       45.39     34.85 o 
  14   9   3       77.05       67.05     49.35 o 
 -14  10   3        3.47        6.45     45.78 o 
 -13  10   3        3.39      -69.50     69.50 o 
 -11  10   3       53.20        6.11     46.62 o 
 -10  10   3       16.13       42.42     31.90 o 
  -9  10   3      555.45      532.01     62.94 o 
  -8  10   3       39.81       89.54     42.37 o 
  -7  10   3     1898.43     1848.66     95.38 o 
  -6  10   3      489.20      500.40     44.69 o 
  -5  10   3     2438.55     2276.83    101.31 o 
  -4  10   3      297.79      239.34     39.93 o 
  -3  10   3      352.51      399.13     22.92 o 
  -2  10   3      149.17      102.38     57.75 o 
  -1  10   3        4.74      -33.94     33.94 o 
   0  10   3       92.59       41.81     43.18 o 
   1  10   3      275.70      307.28     97.84 o 
   2  10   3      294.61      281.37     24.13 o 
   3  10   3     2239.36     2339.79    105.39 o 
   4  10   3      385.86      373.46     24.98 o 
   5  10   3     3417.92     3653.93    179.03 o 
   6  10   3       19.45      -39.14     39.14 o 
   7  10   3     1064.63      961.65     51.74 o 
   8  10   3        5.29       13.95     39.64 o 
   9  10   3        1.80       25.05     33.99 o 
  10  10   3      225.68      124.36     77.39 o 
  11  10   3       15.77      -70.27     70.27 o 
  12  10   3      236.67      255.32     36.25 o 
  13  10   3       79.52      156.81     56.07 o 
 -13  11   3       15.05      -36.44     75.86 o 
 -12  11   3      151.10      196.29     55.50 o 
 -11  11   3        1.47       24.33     48.69 o 
 -10  11   3      261.40      270.58     33.68 o 
  -9  11   3       53.82       79.51     44.35 o 
  -8  11   3        9.61       -9.06     50.77 o 
  -7  11   3      300.55      286.37     25.33 o 
  -6  11   3       18.78       43.67     47.04 o 
  -5  11   3       11.93       24.59     46.13 o 
  -4  11   3      472.61      539.03     33.60 o 
  -3  11   3      228.80      208.78     22.55 o 
  -2  11   3     2095.80     2030.81    107.47 o 
  -1  11   3       90.75       89.54     25.87 o 
   0  11   3      411.77      474.90     29.80 o 
   1  11   3      323.78      338.61     27.04 o 
   2  11   3       87.76      113.42     50.98 o 
   3  11   3      486.77      521.21     30.95 o 
   4  11   3      409.62      394.03     27.21 o 
   5  11   3      367.34      347.64     26.82 o 
   6  11   3      506.29      477.24     32.83 o 
   7  11   3        1.63       32.34     31.67 o 
   8  11   3      265.81      219.45     27.77 o 
   9  11   3      137.53       66.60     52.84 o 
  10  11   3        4.61       55.65     40.64 o 
  11  11   3       83.02       90.05     49.49 o 
  12  11   3        0.39      -11.54     73.89 o 
  13  11   3        0.18      -19.56     50.31 o 
 -12  12   3       21.92       80.48     46.39 o 
 -11  12   3        1.33       46.55     46.36 o 
 -10  12   3        4.79      -46.35     46.35 o 
  -9  12   3      124.35      146.96     30.37 o 
  -8  12   3       34.94       35.75     45.54 o 
  -7  12   3     1816.32     1712.42     86.29 o 
  -6  12   3        3.51       21.69     39.93 o 
  -5  12   3     5662.27     5638.70    217.72 o 
  -4  12   3     1326.67     1436.69     74.44 o 
  -3  12   3       11.63        7.73     73.36 o 
  -2  12   3        2.26      -31.68     38.44 o 
  -1  12   3      146.76      110.07     50.24 o 
   0  12   3       35.11        0.00     40.62 o 
   1  12   3       15.81      -37.02     65.45 o 
   2  12   3       64.48       87.93     43.55 o 
   3  12   3     4665.64     4879.51    359.92 o 
   4  12   3      744.97      720.09     41.39 o 
   5  12   3     4569.48     4620.66    164.54 o 
   6  12   3      395.24      387.15     27.76 o 
   7  12   3      159.66      183.44     28.55 o 
   8  12   3        1.08       50.25     35.22 o 
   9  12   3       21.04       80.24     95.95 o 
  10  12   3        0.32      -11.16     48.75 o 
  11  12   3        1.32       -5.89     49.31 o 
  12  12   3      146.18      147.77     96.23 o 
 -11  13   3        6.35       24.68     44.89 o 
 -10  13   3      123.74       82.56     46.43 o 
  -9  13   3       95.88        0.00     57.12 o 
  -8  13   3       58.56       10.73     65.30 o 
  -7  13   3       93.78       81.80     46.03 o 
  -6  13   3       19.50      -13.95     43.49 o 
  -5  13   3       66.71       81.74     43.91 o 
  -4  13   3      156.45       61.04     70.48 o 
  -3  13   3       63.79      141.31     71.37 o 
  -2  13   3      396.89      345.38     49.44 o 
  -1  13   3      134.34      135.27     63.63 o 
   0  13   3      668.99      609.52     35.06 o 
   1  13   3      909.15      896.12     99.48 o 
   2  13   3       49.42      132.31     47.75 o 
   3  13   3        2.60      -83.39     86.68 o 
   4  13   3       10.97       19.70     48.59 o 
   5  13   3      490.59      444.28     32.00 o 
   6  13   3        6.90       16.79     53.25 o 
   7  13   3      242.97      230.67     98.93 o 
   8  13   3       44.09       28.37     47.39 o 
   9  13   3       45.61       49.80     45.29 o 
  10  13   3      131.31      103.99     45.61 o 
  11  13   3        1.78        2.27     40.86 o 
 -10  14   3      106.13       60.93     51.83 o 
  -9  14   3        1.30        7.86     53.35 o 
  -8  14   3        0.35       21.59     94.30 o 
  -7  14   3      431.87      371.65     49.19 o 
  -6  14   3        6.85       -2.63     37.14 o 
  -5  14   3     1013.86     1024.72     60.68 o 
  -4  14   3        4.54       52.54     48.63 o 
  -3  14   3     1259.69     1313.96    144.41 o 
  -2  14   3        8.18       26.72     52.32 o 
  -1  14   3      125.72       50.85     59.54 o 
   0  14   3       71.36      128.65     64.32 o 
   1  14   3      737.52      698.10     41.75 o 
   2  14   3      947.97      880.04     47.97 o 
   3  14   3      651.18      653.07     39.55 o 
   4  14   3      600.71      561.02     34.63 o 
   5  14   3      522.76      548.61     42.73 o 
   6  14   3        5.21      -11.35     54.44 o 
   7  14   3      119.72      148.55     32.72 o 
   8  14   3      329.85      273.57     41.16 o 
   9  14   3       90.64       52.63     57.83 o 
  10  14   3       14.78      124.87     51.89 o 
  -9  15   3       74.20      127.21     34.50 o 
  -8  15   3        0.78      -13.40     52.94 o 
  -7  15   3        4.46       86.27     45.86 o 
  -6  15   3      235.95      134.84     52.74 o 
  -5  15   3      330.44      353.15     32.32 o 
  -4  15   3        0.69       -2.79     53.02 o 
  -3  15   3      356.83      364.57     31.20 o 
  -2  15   3       33.71       39.66    116.62 o 
  -1  15   3      134.47      192.11     53.12 o 
   0  15   3        3.17      -39.53     39.53 o 
   1  15   3      481.14      474.28     35.89 o 
   2  15   3       55.21       89.77     79.04 o 
   3  15   3        0.02       -5.53     47.88 o 
   4  15   3      414.27      356.12     36.07 o 
   5  15   3       95.62       53.65     54.46 o 
   6  15   3       14.19       12.46     51.12 o 
   7  15   3       72.48      146.83     57.47 o 
   8  15   3       83.73      149.43     52.25 o 
   9  15   3        5.51       26.45     59.15 o 
  -8  16   3      134.07      206.83     79.21 o 
  -7  16   3      182.70       85.55     66.77 o 
  -6  16   3       35.68       59.66     53.37 o 
  -5  16   3      242.98      250.02     67.14 o 
  -4  16   3       97.54      101.47     55.95 o 
  -3  16   3      541.92      511.96     36.13 o 
  -2  16   3      145.14      158.09     36.93 o 
  -1  16   3      504.19      489.93     37.67 o 
   0  16   3      187.92      276.00     41.49 o 
   1  16   3      225.30      122.83     75.86 o 
   2  16   3     1165.46     1159.63     64.93 o 
   3  16   3      208.16      256.66     64.27 o 
   4  16   3      279.52      212.06     45.66 o 
   5  16   3      416.08      402.37     75.17 o 
   6  16   3      100.46      216.41     85.54 o 
   7  16   3      254.97      217.92     59.14 o 
  -6  17   3       21.63       14.08     85.67 o 
  -5  17   3      150.89      111.17     62.01 o 
  -4  17   3        5.12      -18.41     44.92 o 
  -3  17   3      204.09      196.61     61.70 o 
  -2  17   3       73.88      -60.06     60.06 o 
  -1  17   3       20.45       66.72     46.28 o 
   0  17   3       54.27       75.49     51.11 o 
   1  17   3      444.08      442.14     43.55 o 
   2  17   3       21.92      -55.18     73.70 o 
   3  17   3      249.83      237.15     28.74 o 
   4  17   3      150.86      211.16     35.98 o 
   5  17   3       10.31        3.72     50.05 o 
   6  17   3        0.44      -14.28     62.02 o 
  -3  18   3       96.95       35.91     65.78 o 
  -2  18   3       10.81       85.84     70.09 o 
  -1  18   3       33.63       -5.49     54.15 o 
   0  18   3        3.01      -14.27     84.45 o 
   1  18   3       76.33       28.47     80.52 o 
   2  18   3       55.40      -14.31     77.05 o 
   3  18   3      184.32      242.94     40.31 o 
 -16   0   4       35.61      -33.53     84.39 o 
 -15   0   4        1.61       10.22     67.00 o 
 -14   0   4      281.89      272.33     35.00 o 
 -13   0   4       51.09      103.93     36.20 o 
 -12   0   4     2736.42     2715.86    114.28 o 
 -11   0   4     1080.01      934.38     62.59 o 
 -10   0   4     7133.75     7165.67    373.61 o 
  -9   0   4       41.09       61.69     38.33 o 
  -8   0   4      102.15       98.22     16.27 o 
  -7   0   4       17.79       41.15     13.88 o 
  -6   0   4     7786.51     7627.56    281.13 o 
  -5   0   4    13988.96    14888.40    556.12 o 
  -4   0   4      110.16       92.19     22.72 o 
  -3   0   4     6151.57     6426.69    125.54 o 
  -2   0   4    23946.04    25196.97    747.06 o 
  -1   0   4     9350.51     9249.00    226.16 o 
   0   0   4    35652.25    36601.43    877.32 o 
   1   0   4    20326.55    22826.26    238.69 o 
   2   0   4        8.41       31.31     18.97 o 
   3   0   4     5064.57     4800.94     98.72 o 
   4   0   4     2503.10     2332.53     89.37 o 
   5   0   4    14499.25    13762.12    267.22 o 
   6   0   4       24.90       17.23     35.56 o 
   7   0   4       86.95       46.25     24.20 o 
   8   0   4     2785.55     2807.46     96.62 o 
   9   0   4      396.96      365.18     23.85 o 
  10   0   4      745.31      677.10     67.82 o 
  11   0   4     1588.31     1716.49    199.95 o 
  12   0   4       53.10      -24.42     36.48 o 
  13   0   4     1324.07     1263.65     71.86 o 
  14   0   4      283.22      319.47     28.09 o 
  15   0   4       45.54       -5.67     54.56 o 
 -16   1   4       98.04      140.70     36.02 o 
 -15   1   4        1.66      -19.33     29.04 o 
 -14   1   4        0.03       17.72     28.72 o 
 -13   1   4       19.31       89.97     24.59 o 
 -12   1   4       63.82       76.31     27.03 o 
 -11   1   4       16.23       25.32     32.82 o 
 -10   1   4      823.12      852.90     61.59 o 
  -9   1   4       59.49       10.40     26.57 o 
  -8   1   4       41.88       28.60     24.12 o 
  -7   1   4      285.65      283.34     12.02 o 
  -6   1   4       22.14       19.91     15.54 o 
  -5   1   4      887.58      920.08     33.85 o 
  -4   1   4      523.68      578.59     22.04 o 
  -3   1   4       87.29       73.81     12.86 o 
  -2   1   4     1195.60     1266.58     47.09 o 
  -1   1   4     1151.37     1149.77     34.72 o 
   0   1   4      116.04      119.31      9.06 o 
   1   1   4      136.01      128.35     19.44 o 
   2   1   4      161.88      145.48      9.41 o 
   3   1   4       35.39       18.17     14.86 o 
   4   1   4      674.30      662.92     24.32 o 
   5   1   4     3227.55     2976.28     61.51 o 
   6   1   4       13.30       -9.87     18.70 o 
   7   1   4        0.12       26.72     15.86 o 
   8   1   4       39.63       21.57     23.34 o 
   9   1   4      753.10      754.56     28.62 o 
  10   1   4        0.04       -4.09     21.46 o 
  11   1   4     1066.07     1073.48     39.70 o 
  12   1   4      258.08      234.97     19.86 o 
  13   1   4       16.29      -31.67     32.52 o 
  14   1   4        7.11       21.76     30.15 o 
  15   1   4       87.97      122.45     27.72 o 
 -16   2   4        1.01       22.61     57.65 o 
 -15   2   4        8.75       -7.39     44.09 o 
 -14   2   4       22.93       -3.39     32.13 o 
 -13   2   4      410.14      420.36     26.49 o 
 -12   2   4      725.34      720.79     82.18 o 
 -11   2   4      226.65      273.74     37.05 o 
 -10   2   4     2708.29     2815.86    286.64 o 
  -9   2   4      231.70      216.54     22.83 o 
  -8   2   4     1439.44     1366.56     69.26 o 
  -7   2   4       11.55       17.98     18.99 o 
  -6   2   4      163.32      156.85     13.62 o 
  -5   2   4      714.15      702.85     42.60 o 
  -4   2   4     6222.76     6456.31    117.25 o 
  -3   2   4      210.41      176.60     17.22 o 
  -2   2   4     6368.09     6176.65    155.97 o 
  -1   2   4      266.45      290.36     15.58 o 
   0   2   4     5525.86     5951.33    261.84 o 
   1   2   4        8.79       24.82     35.87 o 
   2   2   4      768.90      799.30    147.55 o 
   3   2   4      213.56      248.73     16.03 o 
   4   2   4      249.44      240.08     14.87 o 
   5   2   4     6376.75     6217.27    123.36 o 
   6   2   4     4742.86     4515.88    112.40 o 
   7   2   4     1315.08     1286.01    106.94 o 
   8   2   4     1145.94     1356.54     94.89 o 
   9   2   4      628.92      681.56     46.97 o 
  10   2   4      525.42      518.90     31.94 o 
  11   2   4      227.83      210.49     46.40 o 
  12   2   4     1082.37     1145.10    140.53 o 
  13   2   4        6.31       -2.06     38.85 o 
  14   2   4      268.16      318.00     27.06 o 
  15   2   4        7.52       21.40     54.56 o 
 -16   3   4        1.79       57.72     68.30 o 
 -15   3   4       83.87       14.96     47.23 o 
 -14   3   4      158.80      122.39     62.40 o 
 -13   3   4      174.06      204.70     30.08 o 
 -12   3   4       87.15       60.37     68.52 o 
 -11   3   4      354.46      335.21     26.66 o 
 -10   3   4       97.60       91.77     34.98 o 
  -9   3   4       34.82        6.22     46.10 o 
  -8   3   4     1321.43     1300.66     67.70 o 
  -7   3   4       25.76       41.95     37.08 o 
  -6   3   4       36.34       39.69     23.21 o 
  -5   3   4      275.42      317.28     20.13 o 
  -4   3   4     1154.53     1162.85     54.10 o 
  -3   3   4        0.13       -6.44     22.17 o 
  -2   3   4     1851.86     1795.36     64.59 o 
  -1   3   4      700.46      754.73     97.54 o 
   0   3   4      188.06      195.73     15.16 o 
   1   3   4     3739.43     3702.39    168.13 o 
   2   3   4      277.47      240.79     16.48 o 
   3   3   4     1355.98     1354.79     63.25 o 
   4   3   4      261.57      282.17     17.01 o 
   5   3   4       70.88       64.27     26.63 o 
   6   3   4      139.84      173.92     19.47 o 
   7   3   4      181.60      186.26     15.65 o 
   8   3   4      652.12      735.92     41.62 o 
   9   3   4        0.65        6.95     34.74 o 
  10   3   4        9.68       25.98     71.93 o 
  11   3   4      186.80      184.80     26.02 o 
  12   3   4      412.41      457.49     28.03 o 
  13   3   4        0.19       22.80     37.84 o 
  14   3   4      277.65      311.67     30.26 o 
  15   3   4        0.05      -53.08     53.08 o 
 -15   4   4      237.39      236.38     89.90 o 
 -14   4   4       34.04        9.73     42.41 o 
 -13   4   4      530.18      517.78     45.77 o 
 -12   4   4      288.98      215.83     55.37 o 
 -11   4   4        8.12       48.86     32.47 o 
 -10   4   4     1690.41     1693.77     85.41 o 
  -9   4   4     1261.34     1335.92    189.16 o 
  -8   4   4     5547.87     5305.78    199.05 o 
  -7   4   4     2259.88     2274.23     85.41 o 
  -6   4   4      365.42      351.73     58.90 o 
  -5   4   4     4159.57     4033.37    102.67 o 
  -4   4   4       14.24       29.98     25.37 o 
  -3   4   4    16871.00    17090.28    420.83 o 
  -2   4   4      347.24      374.00     69.03 o 
  -1   4   4      473.11      432.58     24.76 o 
   0   4   4     1460.52     1394.37     68.14 o 
   1   4   4      346.90      304.77     19.95 o 
   2   4   4    17859.49    18717.80    528.75 o 
   3   4   4      613.89      658.17     86.58 o 
   4   4   4    14682.27    14652.53    591.62 o 
   5   4   4     1161.67     1110.58     55.61 o 
   6   4   4     1513.36     1559.14    122.79 o 
   7   4   4     1377.43     1431.09     74.19 o 
   8   4   4     1142.80     1164.14    142.32 o 
   9   4   4      112.27      105.47     22.00 o 
  10   4   4        0.86      -19.16     33.15 o 
  11   4   4        5.42        0.00     46.83 o 
  12   4   4      233.14      239.18     32.44 o 
  13   4   4      212.25      163.84     52.34 o 
  14   4   4      688.22      746.50     65.64 o 
  15   4   4      231.10      271.03     30.35 o 
 -15   5   4       16.59      -27.68     72.02 o 
 -14   5   4       60.98       74.28     56.30 o 
 -13   5   4      126.08       97.75     45.68 o 
 -12   5   4       60.22       77.83     58.01 o 
 -11   5   4       42.40       42.04     35.51 o 
 -10   5   4       11.09       -6.85     30.55 o 
  -9   5   4     1092.71     1040.53     56.23 o 
  -8   5   4        6.24       22.66     32.04 o 
  -7   5   4     2451.51     2439.28     92.47 o 
  -6   5   4       82.37      100.46     19.11 o 
  -5   5   4      978.73      922.67     46.36 o 
  -4   5   4      930.17      842.59     43.51 o 
  -3   5   4      107.93      119.04     30.29 o 
  -2   5   4      847.27      829.75     63.49 o 
  -1   5   4      367.26      370.78     20.00 o 
   0   5   4      471.47      456.55     24.21 o 
   1   5   4       48.58       21.51     35.73 o 
   2   5   4     2474.74     2690.17    131.45 o 
   3   5   4     1996.20     2087.42     82.01 o 
   4   5   4      103.14       81.33     21.14 o 
   5   5   4      844.07      880.90     54.66 o 
   6   5   4     1484.21     1607.27     78.90 o 
   7   5   4      444.83      415.86     26.02 o 
   8   5   4     4260.19     4189.34    123.86 o 
   9   5   4      213.16      181.59     26.23 o 
  10   5   4        0.56        1.67     30.72 o 
  11   5   4       51.31       62.87     66.61 o 
  12   5   4       65.20       87.59     39.14 o 
  13   5   4      275.94      296.51     28.06 o 
  14   5   4      121.10      -21.18     58.22 o 
  15   5   4      208.90      210.63     60.87 o 
 -15   6   4       12.49      -37.38     51.98 o 
 -14   6   4       12.17       31.82     43.08 o 
 -13   6   4      394.11      407.82     29.72 o 
 -12   6   4       46.06       21.35     42.48 o 
 -11   6   4      333.88      348.87    146.01 o 
 -10   6   4     2014.82     1990.98     96.44 o 
  -9   6   4      138.01      130.87     36.14 o 
  -8   6   4       27.54      -37.28     38.30 o 
  -7   6   4      392.45      436.30     25.05 o 
  -6   6   4     2231.06     2207.86     92.28 o 
  -5   6   4       61.77       66.70     31.64 o 
  -4   6   4     1337.43     1387.98     69.26 o 
  -3   6   4      405.16      468.80     82.33 o 
  -2   6   4     3997.06     4054.40    156.45 o 
  -1   6   4      729.52      807.54     80.80 o 
   0   6   4     3080.54     3027.67    133.93 o 
   1   6   4     2091.77     2469.79    148.69 o 
   2   6   4       81.65      100.51     37.34 o 
   3   6   4     3071.62     3182.91    246.50 o 
   4   6   4        3.65      -29.96     29.96 o 
   5   6   4      350.56      385.95     25.34 o 
   6   6   4      483.15      545.67     31.98 o 
   7   6   4     1340.90     1413.14     71.20 o 
   8   6   4     1789.78     1863.55    169.10 o 
   9   6   4        7.59      -28.72     35.95 o 
  10   6   4      522.70      554.45     35.28 o 
  11   6   4      215.83      200.01     58.02 o 
  12   6   4      875.19      820.71     49.47 o 
  13   6   4      332.26      397.38     68.06 o 
  14   6   4       40.78       18.17     83.85 o 
 -15   7   4        7.19      -87.97     87.97 o 
 -14   7   4       42.72       13.06     56.25 o 
 -13   7   4      148.74      155.75     53.06 o 
 -12   7   4        7.55       -1.69     47.80 o 
 -11   7   4     1260.90     1272.57     72.20 o 
 -10   7   4       27.86       17.41     39.00 o 
  -9   7   4     1244.98     1231.24     65.18 o 
  -8   7   4      258.55      266.64     64.38 o 
  -7   7   4      100.77      135.15     23.70 o 
  -6   7   4       82.52       87.28     32.03 o 
  -5   7   4      104.37      112.09     20.49 o 
  -4   7   4      513.26      501.35     31.91 o 
  -3   7   4      651.06      656.89     36.93 o 
  -2   7   4     3823.39     3864.59    287.08 o 
  -1   7   4     2214.89     2061.86    121.27 o 
   0   7   4     1639.42     1736.21     84.86 o 
   1   7   4      961.72     1022.21     65.19 o 
   2   7   4       27.46       -5.16     56.47 o 
   3   7   4      610.38      652.64     40.24 o 
   4   7   4     1055.55     1156.87     57.60 o 
   5   7   4     1883.61     2000.24     88.30 o 
   6   7   4        0.17       68.92     43.99 o 
   7   7   4      767.17      742.91     43.24 o 
   8   7   4      259.94      256.43     98.00 o 
   9   7   4        1.59      -12.19     37.16 o 
  10   7   4      663.85      647.93     33.65 o 
  11   7   4       60.92       52.51     40.21 o 
  12   7   4       50.74       42.02     69.21 o 
  13   7   4       19.59      -56.30     83.58 o 
  14   7   4       10.00       64.70     42.30 o 
 -14   8   4      133.54      139.22     32.02 o 
 -13   8   4       68.05       70.51     47.98 o 
 -12   8   4      693.48      730.06     41.32 o 
 -11   8   4       57.38       84.57     37.55 o 
 -10   8   4      870.14      941.90     65.70 o 
  -9   8   4      317.69      334.71     24.25 o 
  -8   8   4      387.92      366.93     36.77 o 
  -7   8   4      801.31      748.06     56.42 o 
  -6   8   4     1530.17     1589.92    180.51 o 
  -5   8   4      118.18      104.19     32.60 o 
  -4   8   4      265.31      257.33     20.00 o 
  -3   8   4      349.56      346.28     24.45 o 
  -2   8   4     5603.83     5750.27    184.19 o 
  -1   8   4     1751.48     1678.80    132.16 o 
   0   8   4     2300.17     2140.92     99.63 o 
   1   8   4     3893.39     4069.89    132.01 o 
   2   8   4     1542.24     1597.48    148.64 o 
   3   8   4      329.94      326.72     23.71 o 
   4   8   4       18.65       -6.68     31.89 o 
   5   8   4      756.83      832.18     44.85 o 
   6   8   4     1005.00     1142.18     60.56 o 
   7   8   4      375.48      400.93     27.32 o 
   8   8   4      281.87      283.71     79.85 o 
   9   8   4      219.17      182.22     49.67 o 
  10   8   4      328.39      373.62     34.34 o 
  11   8   4      353.42      429.98     28.96 o 
  12   8   4        9.51      -14.47     45.70 o 
  13   8   4      321.96      291.20     45.42 o 
  14   8   4        4.21        0.00     70.48 o 
 -14   9   4        0.11      -50.79     50.79 o 
 -13   9   4       94.38       91.46     43.25 o 
 -12   9   4      140.60      135.55     30.15 o 
 -11   9   4      876.79      842.17     90.91 o 
 -10   9   4      548.37      532.73     30.76 o 
  -9   9   4      652.66      722.61     38.27 o 
  -8   9   4      216.15      170.49     70.30 o 
  -7   9   4        6.47      -16.27     34.99 o 
  -6   9   4      377.10      374.80     24.46 o 
  -5   9   4       54.56       58.33     20.44 o 
  -4   9   4      290.72      300.49     72.67 o 
  -3   9   4     2332.32     2250.97    192.03 o 
  -2   9   4       85.13       38.46     42.95 o 
  -1   9   4     4837.87     5175.23    189.15 o 
   0   9   4     2263.36     2272.48    102.49 o 
   1   9   4      959.20     1007.98     52.83 o 
   2   9   4      871.59      889.43     79.73 o 
   3   9   4      254.64      256.45     23.30 o 
   4   9   4       14.94       -3.00     59.02 o 
   5   9   4        6.76       41.89     39.37 o 
   6   9   4        0.29        8.01     34.71 o 
   7   9   4      315.09      341.37     24.82 o 
   8   9   4       62.69        9.25     45.72 o 
   9   9   4     1330.69     1310.45     73.02 o 
  10   9   4      577.19      605.38     35.75 o 
  11   9   4      426.32      502.81    123.48 o 
  12   9   4      285.47      268.93    100.62 o 
  13   9   4      105.47      171.80     50.66 o 
 -13  10   4       30.22       60.44     71.51 o 
 -12  10   4       92.26       82.55     48.49 o 
 -11  10   4        5.64       -5.21    100.89 o 
 -10  10   4      344.21      328.28     28.70 o 
  -9  10   4       13.98       -5.66     40.42 o 
  -8  10   4      104.38      173.85     64.05 o 
  -7  10   4       66.35       66.04     36.69 o 
  -6  10   4      321.78      299.34     46.19 o 
  -5  10   4      292.10      276.27     23.10 o 
  -4  10   4      850.16      864.35     59.73 o 
  -3  10   4       85.73       58.84     45.67 o 
  -2  10   4      647.33      761.77     44.17 o 
  -1  10   4        0.44       15.42     35.50 o 
   0  10   4      168.61      228.29     25.47 o 
   1  10   4      186.05      226.25     22.85 o 
   2  10   4        3.08      -35.33     54.44 o 
   3  10   4       98.86       42.07     50.39 o 
   4  10   4       75.52       59.44     43.39 o 
   5  10   4     1105.29     1043.97     55.12 o 
   6  10   4     1774.43     1831.17    101.71 o 
   7  10   4      725.27      754.47     41.79 o 
   8  10   4      200.93      223.77     23.55 o 
   9  10   4      123.47       73.84     49.07 o 
  10  10   4        8.15      -51.98     51.98 o 
  11  10   4        2.20      -16.87     45.32 o 
  12  10   4       12.60       79.02     45.94 o 
 -12  11   4      177.87      135.63     88.78 o 
 -11  11   4      546.61      504.99     54.15 o 
 -10  11   4       90.10      107.90     62.91 o 
  -9  11   4      980.21     1085.86     57.95 o 
  -8  11   4       63.78      112.11     43.81 o 
  -7  11   4       15.34        1.92     57.61 o 
  -6  11   4       24.21       44.90     44.19 o 
  -5  11   4        3.18      -38.52     38.52 o 
  -4  11   4      626.72      605.76     68.01 o 
  -3  11   4      271.29      250.65     31.73 o 
  -2  11   4     1394.47     1262.57     75.54 o 
  -1  11   4     1035.51     1045.63     61.90 o 
   0  11   4       33.51       10.19     47.52 o 
   1  11   4     2697.51     2745.11    124.07 o 
   2  11   4       72.42        4.51     62.97 o 
   3  11   4     1257.83     1368.01     70.93 o 
   4  11   4       93.29      171.64     71.27 o 
   5  11   4      811.51      857.05     46.56 o 
   6  11   4      207.29      200.73     34.17 o 
   7  11   4        1.28      -52.77     54.07 o 
   8  11   4       77.62       56.74     44.51 o 
   9  11   4        1.19      -17.52     42.33 o 
  10  11   4        2.30       -8.18     45.31 o 
  11  11   4      108.23      145.32     33.34 o 
  12  11   4       41.85       -4.93     48.73 o 
 -12  12   4        2.52       56.82     45.42 o 
 -11  12   4        0.10      -44.41     44.41 o 
 -10  12   4      245.28      227.14     35.01 o 
  -9  12   4      190.69      207.27     58.13 o 
  -8  12   4      177.36      135.14     90.18 o 
  -7  12   4       21.25       57.68     37.83 o 
  -6  12   4       67.33       55.08     45.32 o 
  -5  12   4       10.23       99.17     41.07 o 
  -4  12   4        7.78       40.51     50.30 o 
  -3  12   4     1334.25     1284.33     70.60 o 
  -2  12   4        3.15       30.28     46.25 o 
  -1  12   4        5.77        0.00     55.38 o 
   0  12   4       77.86       95.10     43.06 o 
   1  12   4      103.65       73.77     71.81 o 
   2  12   4       10.77       24.23     40.93 o 
   3  12   4       45.93       54.32     52.31 o 
   4  12   4     1988.32     1982.63     96.12 o 
   5  12   4      122.91      100.31     79.60 o 
   6  12   4      134.59      145.73     48.60 o 
   7  12   4      426.14      413.79     32.51 o 
   8  12   4       16.16      -34.45     67.52 o 
   9  12   4        5.41       11.56     41.55 o 
  10  12   4       57.94      -79.29     79.29 o 
  11  12   4       14.78       25.95     45.73 o 
 -11  13   4       92.68       54.32     48.54 o 
 -10  13   4       13.23        5.94     51.02 o 
  -9  13   4      865.77      870.69     46.07 o 
  -8  13   4       51.42      119.17     29.70 o 
  -7  13   4      666.16      710.88     49.42 o 
  -6  13   4       39.78       11.58     50.44 o 
  -5  13   4      388.74      402.93     31.97 o 
  -4  13   4      757.58      794.05     60.53 o 
  -3  13   4       86.49       60.14     29.02 o 
  -2  13   4      606.97      586.38     33.52 o 
  -1  13   4       31.12       53.87     38.97 o 
   0  13   4      187.58      151.81     32.66 o 
   1  13   4     1100.36     1307.66     79.53 o 
   2  13   4       67.54      106.70     49.54 o 
   3  13   4     1451.96     1658.21     85.72 o 
   4  13   4      117.05      171.96     33.85 o 
   5  13   4      476.58      444.18     35.37 o 
   6  13   4     1206.91     1467.35     81.17 o 
   7  13   4       33.23       39.74    127.17 o 
   8  13   4      296.82      348.79    100.56 o 
   9  13   4        3.98       -5.62     40.19 o 
 -10  14   4        2.99      -27.43     87.54 o 
  -9  14   4        8.12       32.66     49.73 o 
  -8  14   4       66.16      104.16     50.25 o 
  -7  14   4       85.00       60.99     52.86 o 
  -6  14   4       61.82        5.54     50.34 o 
  -5  14   4        5.80       34.70     66.44 o 
  -4  14   4      657.57      564.92     38.85 o 
  -3  14   4       13.78      -50.21     50.21 o 
  -2  14   4       28.53       51.87     99.68 o 
  -1  14   4      139.32      196.15     32.01 o 
   0  14   4      120.44      124.17     51.88 o 
   1  14   4       45.17      130.30     63.79 o 
   2  14   4        7.35        5.93     41.94 o 
   3  14   4       19.55       31.59     48.40 o 
   4  14   4      494.95      499.71     34.65 o 
   5  14   4      293.88      312.01     70.90 o 
   6  14   4      275.13      138.99     72.43 o 
   7  14   4       87.55      102.95     56.16 o 
   8  14   4      100.58      130.60     52.40 o 
   9  14   4       24.67      -82.15    147.86 o 
  -8  15   4       30.19      -40.36     57.08 o 
  -7  15   4       17.08       97.56     48.97 o 
  -6  15   4       10.39      -37.57     71.93 o 
  -5  15   4       21.55        0.00     75.84 o 
  -4  15   4      168.46      157.63     67.47 o 
  -3  15   4      379.67      357.83     32.40 o 
  -2  15   4      267.86      240.87     69.61 o 
  -1  15   4     1057.24     1120.04     58.24 o 
   0  15   4      337.28      334.65     33.40 o 
   1  15   4      521.10      573.49     53.94 o 
   2  15   4       56.26        0.00     82.94 o 
   3  15   4      148.84      174.16     51.41 o 
   4  15   4       60.73      -27.06     58.94 o 
   5  15   4      126.43      169.95     40.94 o 
   6  15   4       12.82        0.00     51.45 o 
   7  15   4      216.97      187.83     68.64 o 
   8  15   4       13.28       26.04    106.34 o 
  -7  16   4        6.22      -30.53     53.68 o 
  -6  16   4        0.03       13.90     60.59 o 
  -4  16   4        8.38       -1.00     54.07 o 
  -3  16   4        7.66       -7.04     59.08 o 
  -2  16   4       14.68      -27.20     79.30 o 
  -1  16   4      145.00      196.50     60.16 o 
   0  16   4       12.05      -11.56     53.47 o 
   1  16   4        9.93      -48.52     68.37 o 
   2  16   4       15.64      -41.15     85.67 o 
   3  16   4      135.82      103.72     60.07 o 
   4  16   4       10.30       31.25     77.77 o 
   5  16   4        6.22       13.50     58.69 o 
   6  16   4       29.75        0.00     53.70 o 
  -5  17   4       14.23        0.00     72.17 o 
  -4  17   4       30.28       92.86     85.57 o 
  -3  17   4      593.27      556.09     39.38 o 
  -2  17   4      133.00      176.69    136.61 o 
  -1  17   4      814.73      782.27     44.47 o 
   0  17   4      208.26      243.11     39.29 o 
   1  17   4      239.86      284.77    111.72 o 
   2  17   4      227.13      117.06     62.99 o 
   3  17   4        2.31      -14.81     50.21 o 
   4  17   4        0.61      -90.76     90.76 o 
 -15   1   5       30.42       70.15     33.52 o 
 -14   1   5       15.54       10.26     31.73 o 
 -13   1   5       81.12       32.75     33.21 o 
 -12   1   5      694.90      705.10     27.60 o 
 -11   1   5      322.00      270.95     18.04 o 
 -10   1   5     1339.62     1481.16     50.02 o 
  -9   1   5      204.02      192.90     24.34 o 
  -8   1   5     2049.01     2017.55     59.59 o 
  -7   1   5       25.88       26.05     17.61 o 
  -6   1   5        6.23       25.54     15.45 o 
  -5   1   5      770.61      753.46     39.49 o 
  -4   1   5        8.51        2.72     22.37 o 
  -3   1   5     4562.52     4193.97     99.43 o 
  -2   1   5     6205.65     5997.11    115.36 o 
  -1   1   5     4906.96     4803.83    108.14 o 
   0   1   5     7478.41     7270.02    293.88 o 
   1   1   5      289.43      290.02     18.05 o 
   2   1   5     2830.64     2881.85    199.72 o 
   3   1   5      279.89      269.45     14.94 o 
   4   1   5      112.03      114.94     16.54 o 
   5   1   5      154.34      157.36     13.22 o 
   6   1   5      343.16      354.03     34.35 o 
   7   1   5     2876.35     2743.24     94.89 o 
   8   1   5     2020.50     1905.69     85.31 o 
   9   1   5     1840.71     1669.09     83.61 o 
  10   1   5     1168.01     1094.72     58.94 o 
  11   1   5      219.74      139.96     48.11 o 
  12   1   5       57.93       24.08     39.72 o 
  13   1   5       32.70        9.49     52.82 o 
  14   1   5       31.77       41.74     55.21 o 
 -15   2   5        0.86       10.92     60.83 o 
 -14   2   5       53.80       62.99     30.74 o 
 -13   2   5        9.73      -33.20     45.28 o 
 -12   2   5        0.54       12.61     42.63 o 
 -11   2   5        4.18      -36.55     36.55 o 
 -10   2   5      276.90      315.76     22.17 o 
  -9   2   5      547.67      597.35     32.03 o 
  -8   2   5       17.05      -16.89     32.21 o 
  -7   2   5      101.19       96.67     26.17 o 
  -6   2   5       54.69       96.20     26.51 o 
  -5   2   5        0.66      -14.54     32.52 o 
  -4   2   5     1213.60     1266.25     81.65 o 
  -3   2   5      565.15      536.80     41.75 o 
  -2   2   5       84.28       72.33     37.33 o 
  -1   2   5      341.04      336.92     26.25 o 
   0   2   5      213.21      180.65     20.63 o 
   1   2   5     1120.64     1156.86     79.00 o 
   2   2   5       10.53      -18.51     30.69 o 
   3   2   5      171.58      199.49     19.35 o 
   4   2   5      209.13      209.50     18.80 o 
   5   2   5      269.17      220.95     22.46 o 
   6   2   5       90.42       48.14     42.45 o 
   7   2   5        5.45       52.01     30.03 o 
   8   2   5        1.57       31.32     37.06 o 
   9   2   5      138.22       88.42     64.88 o 
  10   2   5        0.36      -36.96     48.47 o 
  11   2   5      287.19      233.25     80.83 o 
  12   2   5       44.47      -35.04     58.11 o 
  13   2   5        1.41      -52.26     52.26 o 
  14   2   5       31.67       51.92     55.91 o 
 -15   3   5       25.69      -37.19     45.87 o 
 -14   3   5       97.37       86.87     48.32 o 
 -13   3   5      310.42      286.51     26.92 o 
 -12   3   5      269.59      321.22     24.26 o 
 -11   3   5      189.02      203.49     20.89 o 
 -10   3   5     1118.67     1173.60     61.86 o 
  -9   3   5       69.62       48.75     33.21 o 
  -8   3   5     1750.17     1804.67    167.78 o 
  -7   3   5      196.18      213.08     18.33 o 
  -6   3   5       10.68      -28.97     28.97 o 
  -5   3   5      561.79      504.56     39.35 o 
  -4   3   5       96.82       87.14     37.50 o 
  -3   3   5     4990.94     4776.23    158.19 o 
  -2   3   5     2733.69     2540.64    113.41 o 
  -1   3   5     1947.59     1830.21     99.93 o 
   0   3   5     7895.38     7494.21    208.12 o 
   1   3   5      161.40      154.39     54.59 o 
   2   3   5     3246.97     3321.67    143.14 o 
   3   3   5      168.47      125.32     53.76 o 
   4   3   5        4.39       30.33     30.33 o 
   5   3   5      927.34      817.21     62.79 o 
   6   3   5      115.00       66.67     36.01 o 
   7   3   5     3023.07     2946.32    139.62 o 
   8   3   5      676.30      561.26     48.17 o 
   9   3   5     1085.32     1109.93     81.90 o 
  10   3   5      759.13      785.82     62.54 o 
  11   3   5       14.89       73.81     42.62 o 
  12   3   5      358.15      324.47     36.37 o 
  13   3   5        6.56        0.00     52.97 o 
 -15   4   5       11.91      -34.34     44.02 o 
 -14   4   5       34.68       57.80     41.70 o 
 -13   4   5       41.17       75.96     41.87 o 
 -12   4   5       87.95       49.97     44.25 o 
 -11   4   5       38.38       61.46     33.98 o 
 -10   4   5       30.63       40.84     53.13 o 
  -9   4   5      323.37      352.84     23.05 o 
  -8   4   5      248.05      249.87     74.83 o 
  -7   4   5      156.20      166.88     18.55 o 
  -6   4   5      153.22      137.74     28.72 o 
  -5   4   5       12.33       43.30     33.36 o 
  -4   4   5     1391.00     1205.97     87.91 o 
  -3   4   5       58.51       30.69     37.59 o 
  -2   4   5      238.64      219.31     22.74 o 
  -1   4   5     1059.94     1001.60     68.15 o 
   0   4   5        8.24      -41.31     41.31 o 
   1   4   5     1987.84     1810.86    121.84 o 
   2   4   5      527.36      515.85     35.51 o 
   3   4   5      667.20      625.93     55.44 o 
   4   4   5      395.51      450.72     38.39 o 
   5   4   5      263.12      238.99     24.10 o 
   6   4   5      258.10      251.24     25.44 o 
   7   4   5       50.10        6.22     48.57 o 
   9   4   5      251.72      267.32     28.77 o 
  10   4   5       18.78      -46.72     57.22 o 
  11   4   5      204.07      230.31     31.28 o 
  12   4   5        0.15        0.00     49.99 o 
  13   4   5       47.07       39.52     57.60 o 
  14   4   5       12.29      -21.37     62.31 o 
 -15   5   5        6.00      -10.32     48.45 o 
 -14   5   5      109.36       68.43     51.06 o 
 -13   5   5      286.99      307.85     29.67 o 
 -12   5   5      126.28      152.21     23.89 o 
 -11   5   5      199.38      201.09     47.34 o 
 -10   5   5      604.29      600.18     90.09 o 
  -9   5   5      207.19      207.01     27.21 o 
  -8   5   5      828.32      829.30    111.84 o 
  -7   5   5       18.38       58.04     30.84 o 
  -6   5   5      295.95      278.15     22.05 o 
  -5   5   5      670.18      623.29     49.02 o 
  -4   5   5       34.65      -17.10     43.05 o 
  -3   5   5     2480.19     2517.20    125.75 o 
  -2   5   5     2578.40     2529.09    128.69 o 
  -1   5   5      974.78      967.66     70.54 o 
   0   5   5     6907.04     7054.86    229.35 o 
   1   5   5      215.55       77.62     61.92 o 
   2   5   5     3291.66     3217.86    158.82 o 
   3   5   5      246.94      299.86     27.76 o 
   4   5   5       19.97       36.98     30.20 o 
   5   5   5      815.51      780.02     54.54 o 
   6   5   5      225.04      236.22     28.47 o 
   7   5   5      693.38      727.95     65.67 o 
   8   5   5      913.68      823.71     65.12 o 
   9   5   5      163.31       89.38     65.78 o 
  10   5   5     1017.25     1011.21     72.23 o 
  11   5   5       33.16      -47.44     47.44 o 
  12   5   5      537.37      459.17     44.90 o 
  13   5   5      109.23      121.22     60.61 o 
  14   5   5        5.49      -58.73     58.73 o 
 -14   6   5        6.92       22.20     68.41 o 
 -13   6   5      267.95      318.47     26.93 o 
 -12   6   5      293.03      342.70     27.89 o 
 -11   6   5      365.12      341.57     66.09 o 
 -10   6   5       62.55       36.21     42.73 o 
  -9   6   5       97.06       71.89     23.18 o 
  -8   6   5       75.38       93.55     37.95 o 
  -7   6   5       35.00       39.29     41.49 o 
  -6   6   5      103.14      108.14     35.58 o 
  -5   6   5        0.61       -6.39     40.93 o 
  -4   6   5      126.07      134.75     23.62 o 
  -3   6   5      564.92      652.69     59.29 o 
  -2   6   5      934.90      836.39     64.66 o 
  -1   6   5     4212.11     3764.41    167.06 o 
   0   6   5      778.96      770.77     56.93 o 
   1   6   5      619.30      691.50     59.22 o 
   3   6   5        3.58      -21.16     44.05 o 
   4   6   5       12.47      -27.39     53.92 o 
   5   6   5      199.06      114.26     48.93 o 
   6   6   5      203.80      239.51     28.74 o 
   7   6   5      143.84       64.12     59.18 o 
   8   6   5      349.71      359.43     38.48 o 
   9   6   5      688.14      600.66     58.07 o 
  10   6   5      247.87      260.06     31.96 o 
  11   6   5      141.87      125.29     59.36 o 
  12   6   5       13.64       28.89     60.15 o 
 -14   7   5       44.04       11.72     45.30 o 
 -13   7   5       90.90        5.96     92.55 o 
 -12   7   5      104.77      153.92     68.83 o 
 -11   7   5      127.05       82.97     49.70 o 
 -10   7   5      404.87      572.96     38.50 o 
  -9   7   5        9.61       20.64     32.09 o 
  -8   7   5     1409.04     1450.74     71.82 o 
  -7   7   5       86.75       19.34     37.05 o 
  -6   7   5       61.72       64.52     35.31 o 
  -5   7   5      809.78      672.30     57.07 o 
  -4   7   5       73.87      129.35     44.64 o 
  -3   7   5      667.59      637.45     47.43 o 
  -2   7   5     1103.02     1060.21     83.30 o 
  -1   7   5      297.85      298.27     30.66 o 
   0   7   5     3888.05     3890.77    180.16 o 
   1   7   5       34.08      119.39     45.72 o 
   2   7   5     1795.37     1809.04    129.72 o 
   3   7   5        8.20       46.19     49.89 o 
   5   7   5     1299.98     1310.06     92.93 o 
   6   7   5      350.03      292.81     31.38 o 
   7   7   5        1.33       23.14     44.31 o 
   8   7   5     1559.55     1288.36     99.27 o 
   9   7   5      402.22      360.26     36.19 o 
  10   7   5      931.34      982.33     80.87 o 
  11   7   5       32.10      -56.93     61.49 o 
  12   7   5      201.19      223.11     84.85 o 
 -13   8   5      130.60       52.45    114.01 o 
 -12   8   5       44.43       21.56     60.98 o 
 -11   8   5      674.96      739.63     90.02 o 
 -10   8   5       80.61       58.90     52.39 o 
  -9   8   5      339.55      326.39     25.24 o 
  -8   8   5        1.14       18.15     33.74 o 
  -7   8   5       29.57       36.07     57.23 o 
  -6   8   5       53.54        0.00     56.91 o 
  -5   8   5      405.73      419.89     43.48 o 
  -4   8   5       56.89       97.02     48.94 o 
  -3   8   5     2033.46     1987.54    131.24 o 
  -2   8   5     1880.34     1875.41    136.35 o 
  -1   8   5     3785.91     3764.32    185.43 o 
   0   8   5      728.53      666.17     49.63 o 
   1   8   5     2126.28     2440.25    148.49 o 
   2   8   5       84.69      126.55     63.70 o 
   3   8   5      254.32      158.23     71.15 o 
   4   8   5      466.44      379.06     38.57 o 
   5   8   5      167.11      -39.89     65.31 o 
   6   8   5       51.55       47.79     58.53 o 
   7   8   5      394.65      405.51     38.22 o 
   8   8   5      991.46      969.23     84.79 o 
   9   8   5      640.01      696.03     51.81 o 
  10   8   5      282.06      330.89     37.10 o 
  11   8   5      315.83      281.03     38.48 o 
  12   8   5       25.22      -53.68     79.62 o 
  13   8   5        1.19      -57.30     75.15 o 
 -13   9   5        4.08      -47.38     47.38 o 
 -12   9   5      100.06      141.66     58.67 o 
 -11   9   5       27.02       48.34     64.05 o 
 -10   9   5      308.53      332.02     28.17 o 
  -9   9   5       25.01       14.45     76.22 o 
  -8   9   5      252.40      281.28     54.61 o 
  -7   9   5       12.89       48.43     32.91 o 
  -6   9   5       39.95       -8.40     57.62 o 
  -5   9   5       73.90      140.18     52.80 o 
  -4   9   5       32.69       16.46     50.72 o 
  -3   9   5      523.22      502.79     43.71 o 
  -2   9   5      736.02      715.67     60.58 o 
  -1   9   5      682.80      654.53     46.60 o 
   0   9   5      894.97      916.97     79.89 o 
   1   9   5       87.93      136.04     64.77 o 
   2   9   5      409.84      243.64     84.17 o 
   3   9   5       30.13       26.96     60.28 o 
   4   9   5       33.87      -17.87     56.51 o 
   5   9   5       67.69       46.54     26.87 o 
   6   9   5      495.59      554.58     43.33 o 
   7   9   5      540.52      613.80     52.12 o 
   8   9   5      230.25      102.27     67.68 o 
   9   9   5      355.82      392.46     40.34 o 
  10   9   5       20.90       20.34     67.44 o 
  11   9   5        4.70      -81.01     81.01 o 
  12   9   5       14.79       56.84     46.87 o 
 -12  10   5       28.52       32.60     45.17 o 
 -11  10   5      338.25      334.43     32.89 o 
 -10  10   5       45.14       63.97     43.30 o 
  -9  10   5      899.50     1008.67     56.43 o 
  -8  10   5       71.65       73.66     41.88 o 
  -7  10   5      320.56      296.21     50.96 o 
  -6  10   5      306.96      256.27     36.95 o 
  -5  10   5       25.11      -18.02     61.11 o 
  -4  10   5      819.44      816.49     65.83 o 
  -3  10   5       67.77      109.34     54.67 o 
  -2  10   5      937.55      903.99     76.10 o 
  -1  10   5     1078.18     1160.62     96.67 o 
   0  10   5        0.48       47.91     56.68 o 
   1  10   5     1975.34     2243.36    156.52 o 
   2  10   5      250.52      154.55     84.21 o 
   3  10   5      148.44      145.36     55.67 o 
   4  10   5       44.63       38.63     56.31 o 
   5  10   5       46.94      -19.02     60.15 o 
   6  10   5      799.69      811.42     61.63 o 
   7  10   5      118.61       66.83     66.83 o 
   8  10   5      908.88      867.62     56.53 o 
   9  10   5      308.89      277.00     42.31 o 
  10  10   5      161.07      173.80     78.33 o 
  11  10   5      113.82      144.36     31.33 o 
  12  10   5       24.55      -60.14     73.17 o 
 -12  11   5       41.79      -38.06     95.78 o 
 -11  11   5      174.11      226.37     36.43 o 
 -10  11   5      164.02      135.71     80.64 o 
  -9  11   5       79.50       64.23     51.40 o 
  -8  11   5       23.28      116.37     67.74 o 
  -7  11   5        0.84       34.83     39.83 o 
  -6  11   5        0.43      -59.74     64.53 o 
  -5  11   5      332.27      366.84     41.92 o 
  -4  11   5      141.23      205.64     69.93 o 
  -3  11   5      199.78      193.22     31.21 o 
  -2  11   5      749.82      713.97     66.61 o 
  -1  11   5      530.08      579.16     45.22 o 
   0  11   5      205.27      123.07     79.44 o 
   1  11   5      131.36      165.08     65.25 o 
   2  11   5       16.97       51.71     61.19 o 
   4  11   5       99.14       62.50     62.50 o 
   6  11   5      149.97      123.09     71.06 o 
   7  11   5      436.84      367.46     42.15 o 
   8  11   5      374.69      404.55     41.18 o 
   9  11   5      100.00       66.66     76.97 o 
  10  11   5        2.24       57.89     55.53 o 
  11  11   5       14.87       24.22     68.52 o 
 -11  12   5       76.64       74.83     88.61 o 
 -10  12   5       28.32       36.71     70.29 o 
  -9  12   5      364.25      373.61     32.65 o 
  -8  12   5      485.35      527.09     35.21 o 
  -7  12   5      940.36      953.22     57.31 o 
  -6  12   5      385.90      394.24     41.59 o 
  -5  12   5        9.11      -21.21     61.83 o 
  -4  12   5     1320.78     1233.30    111.17 o 
  -3  12   5       14.35      -86.64     86.64 o 
  -2  12   5     1354.99     1363.08    113.06 o 
  -1  12   5      531.58      531.90     47.68 o 
   0  12   5      187.15      209.64     35.99 o 
   1  12   5     1752.33     1798.54    129.46 o 
   2  12   5      294.68      283.08     41.85 o 
   3  12   5     1160.23     1102.38     93.50 o 
   4  12   5       76.53      179.60     65.45 o 
   6  12   5      920.53     1058.67     84.87 o 
   7  12   5        1.11      -22.25     58.86 o 
   8  12   5      584.14      606.89     57.63 o 
   9  12   5      204.13      272.95    100.00 o 
  10  12   5       41.12       86.46     61.76 o 
 -10  13   5       17.19       11.19     44.31 o 
  -9  13   5       24.67      -61.98     69.13 o 
  -8  13   5       64.59       62.21     54.98 o 
  -7  13   5        0.69        1.32     50.19 o 
  -6  13   5        2.39        0.00     75.21 o 
  -5  13   5        0.42        0.00     74.42 o 
  -4  13   5       51.86      -57.35     69.77 o 
  -3  13   5      138.34      172.53     71.83 o 
  -2  13   5      284.85      260.52     43.34 o 
  -1  13   5      228.14      192.38     38.48 o 
   0  13   5      102.23       35.09     83.53 o 
   1  13   5       24.51      -35.25     73.38 o 
   2  13   5      173.43      189.22     80.21 o 
   3  13   5      168.56      202.65     81.72 o 
   4  13   5      227.53      157.68     40.79 o 
   5  13   5       43.35      -71.61     77.34 o 
   6  13   5       69.88      107.71     80.28 o 
   7  13   5      144.09       60.13     96.96 o 
   8  13   5        8.25       85.78     61.27 o 
   9  13   5       28.01      -89.78     89.78 o 
  -9  14   5      154.83      -54.14     95.71 o 
  -8  14   5       35.81       65.54     77.55 o 
  -7  14   5       83.63       51.03     74.39 o 
  -6  14   5        8.96      -12.50     80.02 o 
  -5  14   5       48.38       37.08     56.63 o 
  -4  14   5      346.91      362.45     42.54 o 
  -3  14   5      223.05      173.26     92.61 o 
  -2  14   5      336.60      283.03    103.69 o 
  -1  14   5     1145.58     1275.79    110.12 o 
   0  14   5      187.84      224.06     86.24 o 
   1  14   5      963.76      910.88     76.82 o 
   2  14   5        3.28      -79.79     79.79 o 
   3  14   5       10.96      -76.53     82.66 o 
   4  14   5      149.25      167.08     78.18 o 
   5  14   5       65.79      116.74     35.45 o 
   6  14   5       71.29       64.29     98.76 o 
   7  14   5       96.15      129.05     68.29 o 
   8  14   5       59.66      -65.72     86.19 o 
  -7  15   5       17.50       81.82     55.17 o 
  -6  15   5      107.14       66.98     85.77 o 
  -5  15   5       44.15       66.40     71.51 o 
  -4  15   5       69.71       93.01     66.44 o 
  -3  15   5       13.27      -39.69     88.75 o 
  -2  15   5       93.96       13.16     92.14 o 
  -1  15   5      155.95      158.06     85.36 o 
   0  15   5        1.87        0.00     72.50 o 
   1  15   5       49.10        0.00     80.17 o 
   2  15   5      231.03      188.30     82.91 o 
   3  15   5      132.83      149.71     99.09 o 
   4  15   5      115.80       41.17     92.06 o 
   5  15   5      104.05      136.67     64.10 o 
  -5  16   5        4.34      -14.24     76.71 o 
  -4  16   5       60.44      156.01     76.38 o 
  -3  16   5      255.95      276.28     41.89 o 
  -2  16   5      227.66      225.02    107.11 o 
  -1  16   5     1013.28      967.38     65.02 o 
   0  16   5      205.79      224.99     95.37 o 
   1  16   5      558.47      606.92     62.99 o 
   2  16   5       23.21      143.25     83.53 o 
   4  16   5        1.81       43.90     67.06 o 
  -1  17   5        7.96       29.74     66.51 o 
   0  17   5      120.35       59.67    107.58 o 
 -14   0   6      323.82      262.00     37.51 o 
 -13   0   6      149.15      166.16     33.06 o 
 -12   0   6      179.27      227.22     27.94 o 
 -11   0   6      497.49      425.13     35.01 o 
 -10   0   6      109.46      126.88     44.16 o 
  -9   0   6     2501.60     2419.13    141.99 o 
  -8   0   6     1131.79      878.70     70.56 o 
  -7   0   6      264.11      317.72     25.68 o 
  -6   0   6     1721.74     1584.83    105.06 o 
  -5   0   6      103.82       79.93     40.23 o 
  -4   0   6     3779.23     3829.10    147.01 o 
  -3   0   6      100.79      276.10     24.01 o 
  -2   0   6    16489.67    16476.55    294.57 o 
  -1   0   6     1047.84     1068.40     81.05 o 
   0   0   6      446.57      446.57     39.42 o 
   1   0   6     1890.01     1972.29    123.99 o 
   2   0   6      958.08      942.06     74.02 o 
   3   0   6        4.13      -39.57     41.15 o 
   4   0   6      202.53      141.94     52.35 o 
   5   0   6       56.14       82.43     44.06 o 
   6   0   6       62.26       93.20     44.37 o 
   7   0   6     4074.87     3818.54    170.15 o 
   8   0   6     4953.59     4895.47    199.50 o 
   9   0   6      471.19      428.19     36.89 o 
  10   0   6     1231.87     1187.13     91.05 o 
  11   0   6      210.32      168.20     72.46 o 
  12   0   6      128.44       66.90     53.21 o 
  13   0   6       57.19      -72.34     75.24 o 
  14   0   6        1.32      -44.70     83.62 o 
 -14   1   6       29.41       36.39     26.92 o 
 -13   1   6      108.62      109.02     26.94 o 
 -12   1   6       63.72       95.92     36.61 o 
 -11   1   6       14.60       32.39     58.40 o 
 -10   1   6       38.78      -36.94     36.94 o 
  -9   1   6       19.82       30.53     35.61 o 
  -8   1   6      265.17      228.14     19.85 o 
  -7   1   6       16.89       59.71     24.85 o 
  -6   1   6       83.85       57.96     28.47 o 
  -5   1   6      262.32      270.81     27.24 o 
  -4   1   6       34.36      -15.40     29.48 o 
  -3   1   6        0.15       10.25     49.55 o 
  -2   1   6      458.33      424.88     21.29 o 
  -1   1   6       28.05       27.11     28.75 o 
   0   1   6      342.33      333.59     18.28 o 
   1   1   6      496.49      496.93     28.75 o 
   2   1   6      953.64      930.23     99.84 o 
   3   1   6        7.93       -5.61     21.62 o 
   4   1   6        1.04       10.16     25.13 o 
   5   1   6       40.74       69.21     24.99 o 
   6   1   6      163.42      176.93     21.24 o 
   7   1   6      154.60      147.59     31.62 o 
   8   1   6      948.92      973.53     49.55 o 
   9   1   6      222.23      238.02     31.62 o 
  10   1   6       35.93       25.55     37.16 o 
  11   1   6        0.93       57.76     27.05 o 
  12   1   6      104.85      151.26     44.72 o 
  13   1   6       77.22       47.25     62.60 o 
  14   1   6       61.04       44.32     53.67 o 
 -14   2   6      266.67      350.57     37.62 o 
 -13   2   6        9.48       19.19     48.93 o 
 -12   2   6      501.06      499.10     37.84 o 
 -10   2   6       90.11      114.01     47.47 o 
  -9   2   6      550.91      487.92     48.28 o 
  -8   2   6      442.52      412.92     36.10 o 
  -7   2   6       12.14      -48.79     48.79 o 
  -6   2   6      786.02      801.66     63.09 o 
  -5   2   6        5.36      -39.46     39.46 o 
  -4   2   6      350.62      333.15     25.25 o 
  -3   2   6      138.71      110.93     20.63 o 
  -2   2   6       51.04      -30.24     44.51 o 
  -1   2   6     4312.22     4275.23    153.01 o 
   0   2   6     1543.23     1619.63    101.26 o 
   1   2   6      804.54      857.03     63.78 o 
   2   2   6     1848.21     1573.99    103.01 o 
   3   2   6      345.53      310.61     32.72 o 
   4   2   6     1229.85     1225.54     90.71 o 
   5   2   6     1135.86     1144.21     76.11 o 
   6   2   6     1605.20     1426.83    106.45 o 
   7   2   6       32.97       32.99     42.25 o 
   8   2   6       10.12      -21.22     53.41 o 
   9   2   6      233.48      211.26     31.48 o 
  10   2   6      375.34      347.67     35.34 o 
  12   2   6       49.37       38.26     60.49 o 
  13   2   6       11.64       10.34     62.90 o 
 -14   3   6       14.80      -10.54     76.75 o 
 -12   3   6        2.93       63.26     50.32 o 
 -11   3   6      178.40      117.22     59.20 o 
 -10   3   6       13.74       54.47     47.33 o 
  -8   3   6      251.39      218.18     28.83 o 
  -7   3   6      228.56      244.16     28.05 o 
  -6   3   6      363.22      295.70     28.07 o 
  -5   3   6      828.79      809.27     68.07 o 
  -3   3   6      378.27      325.16     27.09 o 
  -2   3   6      289.37      247.60     24.07 o 
  -1   3   6      356.38      312.73     25.07 o 
   0   3   6      166.03      106.52     52.80 o 
   1   3   6       80.41      106.45     59.87 o 
   2   3   6       58.85       41.06     44.35 o 
   3   3   6       72.27       82.41     50.64 o 
   4   3   6      403.67      407.31     32.97 o 
   5   3   6      485.47      451.24     31.68 o 
   6   3   6       62.75      108.45     46.44 o 
   7   3   6       49.24       33.89     43.40 o 
   8   3   6       29.81       57.93     51.20 o 
   9   3   6      718.65      623.42     45.09 o 
  10   3   6      135.16      141.97     53.47 o 
  11   3   6      325.29      161.91     76.32 o 
  13   3   6        1.77      -66.21     66.21 o 
 -14   4   6       60.32       74.05     33.19 o 
 -13   4   6       70.86      119.63     54.60 o 
 -10   4   6        5.38        0.00     55.62 o 
  -9   4   6      170.68       22.49     64.93 o 
  -8   4   6     1484.77     1426.92    110.02 o 
  -7   4   6      859.78      891.58     74.64 o 
  -6   4   6     1662.36     1605.70    113.60 o 
  -5   4   6     4901.91     4667.26    179.30 o 
  -4   4   6     1111.82     1117.92     75.47 o 
  -3   4   6      202.98      209.14     22.60 o 
  -2   4   6       85.29      -11.93     47.71 o 
  -1   4   6      573.97      495.58     42.62 o 
   0   4   6      540.30      484.11     34.70 o 
   2   4   6     3179.37     3231.61    171.14 o 
   3   4   6        5.30      -34.13     41.52 o 
   4   4   6      239.97      274.34     29.78 o 
   5   4   6     5108.41     4661.35    185.13 o 
   6   4   6      205.68      177.93     26.94 o 
   7   4   6     2731.56     2755.67    153.60 o 
   8   4   6      207.73      204.80     30.11 o 
   9   4   6      266.01      192.29     76.01 o 
  10   4   6      772.87      789.91     64.80 o 
  11   4   6      138.25      125.03     34.85 o 
  12   4   6      313.37      257.99     92.02 o 
  13   4   6       16.96      -10.68     68.38 o 
 -14   5   6       22.71      -33.02     63.23 o 
 -13   5   6       39.25       92.23     68.74 o 
 -12   5   6       25.16       66.83     62.61 o 
 -11   5   6      140.35      151.39     61.05 o 
 -10   5   6       54.13       24.96     51.96 o 
  -9   5   6      197.26      156.00     61.42 o 
  -8   5   6        2.91       44.03     53.93 o 
  -7   5   6      208.95      183.45     26.39 o 
  -6   5   6       38.35       26.51     41.92 o 
  -5   5   6       42.04       63.95     40.44 o 
  -4   5   6      979.33      939.00     75.69 o 
  -3   5   6      141.60      131.57     22.13 o 
  -2   5   6      449.84      456.23     32.66 o 
  -1   5   6       47.67       68.35     19.89 o 
   0   5   6       15.64       22.94     47.74 o 
   1   5   6      638.15      577.31     41.85 o 
   2   5   6        7.84       40.10     47.45 o 
   3   5   6      811.93      785.15     58.57 o 
   4   5   6       64.58       56.77     47.07 o 
   5   5   6     1849.95     1764.69    128.68 o 
   6   5   6     1722.88     1650.08    123.10 o 
   7   5   6        2.69      -49.85     49.85 o 
   8   5   6       72.70      124.36     49.16 o 
   9   5   6        7.59      -52.24     52.24 o 
  10   5   6       68.61        8.84     57.94 o 
  11   5   6       82.95        9.47     62.09 o 
  12   5   6       73.98       20.31     76.00 o 
  13   5   6       21.67        0.00     59.74 o 
 -13   6   6        1.68      -42.44     70.38 o 
 -12   6   6      133.20       29.71     78.60 o 
 -10   6   6      100.92      112.91     52.83 o 
  -9   6   6       10.22       40.87     39.20 o 
  -8   6   6      113.18      170.13     61.87 o 
  -7   6   6      352.45      277.42     30.93 o 
  -6   6   6     1901.87     1764.24    119.88 o 
  -5   6   6      370.88      367.09     29.91 o 
  -4   6   6       29.96        6.86     48.02 o 
  -3   6   6     1302.77     1148.96     81.31 o 
  -2   6   6       37.12       36.02     52.44 o 
  -1   6   6      608.15      533.24     38.74 o 
   0   6   6     1664.44     1941.67    141.55 o 
   1   6   6     1160.10     1314.80     94.76 o 
   2   6   6      206.56      136.16     71.20 o 
   3   6   6      552.91      557.07     39.71 o 
   4   6   6     1623.34     1482.52     98.49 o 
   6   6   6       42.21       46.57     50.30 o 
   7   6   6       71.51       87.75     61.27 o 
   8   6   6      448.55      518.93     42.72 o 
   9   6   6        4.03      -25.98     58.10 o 
  10   6   6      313.16      306.79     34.54 o 
  11   6   6      394.91      416.09     44.41 o 
  12   6   6       19.57       31.31     54.23 o 
 -13   7   6       19.56      -33.26     63.68 o 
 -12   7   6       17.75       51.90     61.41 o 
 -11   7   6        2.60      -19.49     74.22 o 
 -10   7   6      187.18      212.02     31.71 o 
  -9   7   6        2.83      -26.02     45.06 o 
  -8   7   6      360.03      354.61     34.91 o 
  -7   7   6      164.75       95.22     51.43 o 
  -6   7   6      207.98      191.36     30.94 o 
  -5   7   6     1375.38     1130.79     87.24 o 
  -3   7   6     1319.19     1150.91     84.77 o 
  -2   7   6      131.47      166.92     60.01 o 
  -1   7   6      184.95      224.28     34.39 o 
   0   7   6       16.32       -8.77     51.88 o 
   1   7   6      156.74      179.58     29.59 o 
   2   7   6      179.29      144.52     68.79 o 
   3   7   6       38.56      -52.70     64.54 o 
   4   7   6        2.09        8.50     59.47 o 
   5   7   6      116.54      107.80     64.76 o 
   6   7   6      864.63      876.32     59.48 o 
   7   7   6      350.00      342.19     37.99 o 
   8   7   6     1199.54     1230.18     91.49 o 
   9   7   6       64.99        0.00     64.22 o 
  10   7   6      164.75       68.18     83.21 o 
  11   7   6       75.05       51.42     60.84 o 
  12   7   6       41.60        0.00     75.71 o 
 -13   8   6       38.26      127.83     62.58 o 
 -12   8   6       21.75       21.85     77.25 o 
 -11   8   6      161.66      185.24     71.30 o 
 -10   8   6        3.16        9.72     63.75 o 
  -9   8   6      646.11      659.26     51.15 o 
  -8   8   6       10.41      -44.20     53.77 o 
  -7   8   6        3.10       25.51     38.97 o 
  -5   8   6       91.88       56.59     56.59 o 
  -4   8   6     2720.54     2832.35    161.87 o 
  -3   8   6        5.54      -40.88     53.61 o 
  -2   8   6     1345.87     1391.68    100.63 o 
  -1   8   6      387.92      222.86     76.16 o 
   0   8   6      503.76      510.97     41.02 o 
   1   8   6      888.61      904.19     83.28 o 
   2   8   6       30.06        0.00     61.81 o 
   3   8   6      275.47      248.15     33.82 o 
   4   8   6      225.51      271.89     32.90 o 
   5   8   6      109.87      126.29     71.03 o 
   6   8   6       65.81       89.14     60.46 o 
   7   8   6      352.29      329.16     36.40 o 
   8   8   6      723.67      740.90     62.72 o 
   9   8   6      526.81      489.26     47.37 o 
  10   8   6      649.31      689.03     60.07 o 
  11   8   6       48.93      164.04     62.82 o 
  12   8   6        0.39        0.00     48.96 o 
 -12   9   6        4.72      -11.48     67.92 o 
 -11   9   6      156.36      185.53     34.33 o 
 -10   9   6      165.23      167.05     34.17 o 
  -9   9   6        1.48       68.78     49.13 o 
  -7   9   6        0.55        9.11     50.73 o 
  -6   9   6       21.30      -17.77     47.01 o 
  -5   9   6      140.94       61.30     71.68 o 
  -3   9   6     1092.15     1106.29     96.64 o 
  -2   9   6      738.34      750.55     52.07 o 
  -1   9   6      775.59      722.24     63.14 o 
   0   9   6     1415.60     1577.63    117.83 o 
   1   9   6       58.14       20.22     71.50 o 
   2   9   6      157.13      235.49     34.96 o 
   4   9   6       87.39      121.44     27.67 o 
   6   9   6        0.52       86.92     50.18 o 
   7   9   6      679.59      748.73     58.08 o 
   8   9   6       63.02       61.19     49.96 o 
   9   9   6      466.43      541.38     54.36 o 
  10   9   6       60.16       77.21     67.09 o 
  11   9   6       43.72      115.75     54.29 o 
 -11  10   6        3.88      -45.79     58.37 o 
 -10  10   6        6.14      -58.80     58.80 o 
  -9  10   6       79.27       41.82     66.12 o 
  -8  10   6      179.56      147.85     33.83 o 
  -7  10   6        5.09       78.47     50.01 o 
  -6  10   6      229.68      136.73     33.37 o 
  -5  10   6       32.19      114.02     46.55 o 
  -4  10   6        1.31        9.51     57.85 o 
  -3  10   6       97.14       96.66     65.56 o 
  -2  10   6        8.97       19.65     55.58 o 
  -1  10   6      807.53      787.97     54.75 o 
   0  10   6       74.09      158.10     65.82 o 
   1  10   6       33.36       74.93     53.52 o 
   2  10   6      446.32      444.56     44.79 o 
   3  10   6        0.83        0.00     52.48 o 
   4  10   6      817.76      826.52     71.03 o 
   5  10   6      175.28      179.88     67.75 o 
   6  10   6      337.65      274.15     40.11 o 
   7  10   6       60.23      -41.90     74.08 o 
   8  10   6       21.57      -10.86     69.51 o 
   9  10   6      150.36      180.61     76.56 o 
  10  10   6       17.52       58.72     63.24 o 
 -11  11   6       28.93      -72.75     84.00 o 
 -10  11   6      119.92       34.86     77.94 o 
  -9  11   6        1.18      -55.93     68.04 o 
  -8  11   6      264.82      227.84     81.91 o 
  -7  11   6      258.91      190.62     77.82 o 
  -6  11   6      186.81      156.07     59.77 o 
  -5  11   6      535.89      502.94     46.47 o 
  -4  11   6      132.70       72.01     72.01 o 
  -3  11   6      298.57      261.38     89.33 o 
  -1  11   6      524.57      440.74     47.03 o 
   0  11   6        3.83      -80.63     80.63 o 
   1  11   6      213.92      233.93     37.73 o 
   2  11   6       43.34      -11.35     72.69 o 
   3  11   6      194.31      232.63     35.22 o 
   4  11   6      500.02      464.23     48.42 o 
   6  11   6      570.35      615.22     51.40 o 
   7  11   6        5.31      -33.76     58.47 o 
   8  11   6      228.91      282.75     37.43 o 
   9  11   6      212.62      267.02     39.06 o 
  10  11   6        4.13      -74.84     74.84 o 
 -10  12   6       61.77      124.14     78.51 o 
  -8  12   6       14.43      -58.40     65.04 o 
  -7  12   6       84.44      -57.13     93.52 o 
  -6  12   6      428.64      505.36     50.37 o 
  -5  12   6       88.23      -22.09     79.63 o 
  -4  12   6        2.57      -55.56     72.87 o 
  -3  12   6      105.74       11.22     68.26 o 
  -2  12   6       69.16       72.73     31.22 o 
  -1  12   6        4.91       93.24     77.31 o 
   0  12   6        6.70      -35.61     68.18 o 
   1  12   6       47.59       47.93     75.78 o 
   2  12   6      132.76       48.17     76.16 o 
   3  12   6       24.71        0.00     88.87 o 
   4  12   6      299.14      268.16     45.73 o 
   5  12   6       16.80      133.87     77.93 o 
   6  12   6       48.01       36.53     76.04 o 
   7  12   6      805.28      867.12     85.11 o 
   8  12   6       60.56       74.10     80.04 o 
   9  12   6        1.00      -25.56     67.63 o 
  -7  13   6      272.44      232.59     95.61 o 
  -6  13   6      194.29      168.27     79.73 o 
  -5  13   6      162.30      171.92     41.40 o 
  -4  13   6      379.45      419.02     43.25 o 
  -2  13   6       30.28       24.15     61.58 o 
  -1  13   6      101.96       86.74     75.38 o 
   0  13   6        1.56      -85.46     85.46 o 
   1  13   6      528.23      502.03     53.36 o 
   2  13   6        6.89      114.81     66.28 o 
   3  13   6      614.98      662.83     55.84 o 
   4  13   6      414.51      375.74    126.28 o 
   5  13   6       72.69       91.11     79.17 o 
   6  13   6      718.78      741.40     61.30 o 
   7  13   6       12.93        0.00     71.45 o 
   8  13   6       19.91      -13.19     78.05 o 
  -7  14   6       51.39       91.78     79.75 o 
  -6  14   6       26.08       12.90     71.81 o 
  -5  14   6        0.64      -51.04     78.65 o 
  -3  14   6       61.04       12.88     64.38 o 
  -1  14   6      305.14      197.57     99.44 o 
   0  14   6      131.51       66.63     97.01 o 
   1  14   6      129.31      -40.34     96.03 o 
   2  14   6       26.12       54.08     63.41 o 
   3  14   6        0.06       27.33     77.31 o 
   4  14   6        0.10      -91.29     91.29 o 
   5  14   6        2.17      -27.76     80.94 o 
   6  14   6       72.86       97.49     77.54 o 
  -5  15   6      237.83      177.38     95.51 o 
  -4  15   6       17.45       13.68     76.17 o 
  -3  15   6      286.86      260.56    101.70 o 
  -2  15   6       90.20      122.98     85.33 o 
  -1  15   6      141.36      167.90     42.40 o 
   0  15   6       82.03      140.85    101.57 o 
   1  15   6       89.04       56.92     82.97 o 
  -1  16   6        4.00      -74.07     82.48 o 
   0  16   6       13.56      -44.64     92.92 o 
 -13   1   7       10.11       43.12     56.84 o 
 -12   1   7        0.87       48.08     56.89 o 
 -11   1   7       29.98      -40.55     40.55 o 
 -10   1   7        0.59       11.01     37.88 o 
  -9   1   7      782.96      832.63     44.96 o 
  -8   1   7      206.62      214.69     52.20 o 
  -7   1   7     1571.01     1564.65     82.88 o 
  -6   1   7     1937.23     1906.34     86.64 o 
  -5   1   7       68.54       79.82     31.73 o 
  -4   1   7     2387.08     2455.45     90.39 o 
  -3   1   7       56.36       91.68     27.23 o 
  -2   1   7        4.72       -4.93     22.12 o 
  -1   1   7       25.58       39.51     41.85 o 
   0   1   7       78.76       68.38     31.24 o 
   1   1   7     2151.98     2044.62     90.49 o 
   2   1   7       45.35       19.22     37.02 o 
   3   1   7     1219.33     1332.75     65.15 o 
   4   1   7     1807.11     1806.02     92.28 o 
   5   1   7      216.35      223.75     19.53 o 
   6   1   7     1547.03     1537.32     82.29 o 
   7   1   7       89.64       40.01     36.40 o 
   8   1   7      245.19      198.55     29.37 o 
   9   1   7      292.77      302.02     23.34 o 
  10   1   7       33.42       74.80     37.45 o 
  11   1   7      122.01       58.08     69.64 o 
  12   1   7        2.07       27.32     59.36 o 
 -12   2   7       91.56       97.04     65.81 o 
 -11   2   7        8.35       18.09     51.16 o 
 -10   2   7        0.22        8.44     47.01 o 
  -9   2   7       26.04       -7.90     50.60 o 
  -8   2   7      111.24      163.32     56.54 o 
  -7   2   7      256.94      260.33     30.75 o 
  -6   2   7      393.98      384.95     32.30 o 
  -5   2   7       28.99       82.77     35.45 o 
  -4   2   7        0.95      -12.26     41.58 o 
  -3   2   7       14.08        5.96     36.23 o 
  -2   2   7      321.39      419.00     35.27 o 
  -1   2   7        4.94      -34.93     42.78 o 
   0   2   7        0.06       17.91     40.04 o 
   1   2   7      140.62      134.64     60.55 o 
   2   2   7      413.58      527.89     36.04 o 
   3   2   7       17.04       70.37     43.86 o 
   4   2   7      147.07      152.12     23.86 o 
   5   2   7        0.03       41.26     37.67 o 
   6   2   7        0.83      -48.01     48.01 o 
   7   2   7        1.86      -54.18     54.18 o 
   8   2   7      107.88      133.91     25.97 o 
   9   2   7       42.77       34.72     25.45 o 
  10   2   7       20.13       18.56     57.21 o 
  11   2   7       24.76        0.00     54.51 o 
  12   2   7       86.23       64.09     58.51 o 
 -13   3   7       17.58      -10.59     57.02 o 
 -12   3   7        1.17      -62.43     62.43 o 
 -11   3   7        5.69      -27.64     52.92 o 
 -10   3   7        9.39       60.32     47.98 o 
  -9   3   7      583.67      612.82     44.66 o 
  -8   3   7      107.19       91.53     59.08 o 
  -7   3   7      987.28      924.14     75.49 o 
  -6   3   7     1752.42     1617.31    101.52 o 
  -5   3   7      218.40      177.23     26.16 o 
  -4   3   7     1606.54     1759.57    110.42 o 
  -3   3   7      181.40      184.53     24.07 o 
  -2   3   7       48.16       -6.22     45.31 o 
  -1   3   7       29.00      -25.43     50.06 o 
   0   3   7       14.10       65.94     18.84 o 
   1   3   7     1828.67     1773.13    133.16 o 
   2   3   7      162.14      101.91     65.79 o 
   3   3   7     1259.61     1222.82     87.99 o 
   4   3   7     1539.10     1454.02     98.00 o 
   5   3   7      427.81      404.41     36.08 o 
   6   3   7      934.21     1066.34     79.51 o 
   7   3   7      104.39      120.21     25.78 o 
   8   3   7        7.88        8.30     50.52 o 
   9   3   7       32.15       53.02     57.27 o 
  10   3   7        0.41      -37.73     53.35 o 
  11   3   7       52.66      -10.09     59.67 o 
  12   3   7        9.51      -43.19     66.56 o 
 -13   4   7        0.06      -43.19     48.29 o 
 -12   4   7        8.56      -10.08     59.66 o 
 -11   4   7       14.49       37.79     44.32 o 
 -10   4   7        3.27       88.70     41.60 o 
  -9   4   7       27.68      -33.40     51.47 o 
  -8   4   7      204.26      229.65     28.43 o 
  -7   4   7      210.33       89.92     68.68 o 
  -6   4   7      437.68      416.83     33.90 o 
  -5   4   7      216.68      208.35     30.18 o 
  -4   4   7       52.10       40.36     40.36 o 
  -3   4   7       26.81       13.30     37.62 o 
  -1   4   7       34.72        7.06     42.92 o 
   0   4   7       12.64       54.60     39.00 o 
   1   4   7      110.03      180.50     67.54 o 
   2   4   7      890.31      952.78     82.24 o 
   3   4   7       21.28       16.44     50.67 o 
   4   4   7      461.47      467.21     38.91 o 
   5   4   7      120.71      172.78     63.30 o 
   7   4   7       28.47        0.00     52.72 o 
   8   4   7        7.73       60.03     47.75 o 
  10   4   7        2.15       48.38     46.41 o 
  11   4   7        0.64        0.00     43.81 o 
  12   4   7       63.73      -98.07     98.07 o 
 -13   5   7        0.09      -11.07     65.47 o 
 -12   5   7        0.35       20.75     52.91 o 
 -11   5   7        7.50      -58.45     58.45 o 
 -10   5   7        4.25      -60.80     60.80 o 
  -9   5   7      305.81      338.45     33.42 o 
  -8   5   7      195.91      172.27     61.93 o 
  -7   5   7     1237.01     1239.87     89.02 o 
  -6   5   7     1232.54     1137.35     80.42 o 
  -5   5   7       19.00        0.00     43.71 o 
  -4   5   7      703.46      659.64     57.36 o 
  -3   5   7      114.48       50.44     43.83 o 
  -2   5   7       47.38       22.12     49.45 o 
  -1   5   7       20.78        7.78     38.88 o 
   1   5   7     1906.83     1929.51    140.55 o 
   2   5   7      187.83      203.80     73.27 o 
   3   5   7     2083.01     2217.18    155.74 o 
   4   5   7      376.15      388.60     37.64 o 
   5   5   7       75.59       16.40     57.99 o 
   6   5   7      282.15      288.05     29.18 o 
   7   5   7        2.16        8.45     42.23 o 
   9   5   7        0.96      -28.08     48.63 o 
  10   5   7      111.77       49.72     72.39 o 
  11   5   7      257.13       84.68     83.35 o 
  12   5   7       26.42      -45.14     57.54 o 
 -12   6   7        1.63      -56.73     56.73 o 
 -10   6   7       93.74       85.68     49.47 o 
  -9   6   7       44.62       99.17     48.55 o 
  -8   6   7      301.72      231.67     80.03 o 
  -7   6   7      114.52      184.93     27.22 o 
  -6   6   7       23.80       15.97     49.22 o 
  -5   6   7      660.96      674.95     47.51 o 
  -4   6   7      146.29      116.65     67.35 o 
  -3   6   7      608.19      699.32     56.88 o 
  -2   6   7       28.43      -54.73     54.73 o 
   0   6   7      273.04      303.65     34.52 o 
   1   6   7       32.20       19.66     60.59 o 
   2   6   7      966.17     1086.35     93.59 o 
   3   6   7       42.45       77.33     68.35 o 
   4   6   7      131.42      -73.12     73.12 o 
   5   6   7      333.05      370.99     37.71 o 
   6   6   7        4.39        0.00     43.81 o 
   7   6   7      270.97      251.15     36.00 o 
   8   6   7       14.58      -46.80     56.94 o 
   9   6   7       11.52       39.00     61.66 o 
  11   6   7        0.27       65.25     53.27 o 
 -11   7   7       19.13      -21.15     61.67 o 
 -10   7   7        2.08        0.00     54.86 o 
  -9   7   7      146.19      190.38     71.23 o 
  -8   7   7      227.31      186.44     35.57 o 
  -7   7   7      828.25      715.25     48.27 o 
  -6   7   7      229.23      278.14     31.42 o 
  -5   7   7      205.25      185.43     70.52 o 
  -4   7   7      546.31      458.68     39.96 o 
  -3   7   7      172.00      188.13     29.86 o 
  -2   7   7        9.17       26.22     45.41 o 
  -1   7   7        1.07       36.79     58.17 o 
   0   7   7       84.95       48.80     66.91 o 
   1   7   7      760.86      768.61     58.52 o 
   2   7   7      582.62      627.10     50.59 o 
   3   7   7     1628.02     1788.80    133.05 o 
   4   7   7        1.21        0.00     48.65 o 
   5   7   7        2.31        0.00     47.15 o 
   6   7   7      407.72      377.37     39.09 o 
   9   7   7        7.09       20.81     53.06 o 
  10   7   7      162.86       97.76     72.87 o 
  11   7   7      283.80      349.57     39.73 o 
 -10   8   7      177.42      239.67     31.00 o 
  -9   8   7        4.80      -20.22     72.89 o 
  -8   8   7      555.07      591.65     51.14 o 
  -7   8   7       58.32       56.36     60.88 o 
  -6   8   7       12.09      -58.70     58.70 o 
  -5   8   7      944.17      861.70     69.75 o 
  -3   8   7      668.76      615.43     50.87 o 
  -2   8   7      103.24       28.55     67.96 o 
  -1   8   7       13.82      -29.52     56.53 o 
   0   8   7      920.46      867.77     70.13 o 
   1   8   7      276.66      197.08     39.80 o 
   2   8   7      675.44      628.69     52.97 o 
   3   8   7        5.70        0.00     59.87 o 
   4   8   7      100.36      117.47     63.18 o 
   5   8   7      643.99      583.14     50.06 o 
   6   8   7       44.57       40.83     64.56 o 
   7   8   7      362.88      375.41     43.97 o 
   8   8   7        1.83       21.50     60.82 o 
   9   8   7       30.60      -55.54     77.75 o 
  10   8   7       78.93      -23.12     67.42 o 
 -11   9   7        0.29       23.41     72.15 o 
 -10   9   7        1.19       66.94     61.10 o 
  -9   9   7      159.24      171.20     67.67 o 
  -8   9   7       39.68       92.79     64.39 o 
  -7   9   7      223.80      250.30     88.99 o 
  -6   9   7      345.29      328.79     38.52 o 
  -5   9   7        3.56       29.07     55.66 o 
  -4   9   7      270.70      230.38     38.70 o 
  -3   9   7        3.19      -19.84     57.85 o 
  -2   9   7        0.43       40.83     40.83 o 
  -1   9   7       16.65       52.44     56.48 o 
   0   9   7        0.66      -21.88     74.18 o 
   1   9   7      260.97      212.78     99.54 o 
   2   9   7       37.02       70.08     70.08 o 
   3   9   7       94.49      108.10     33.36 o 
   4   9   7      536.65      500.56     53.12 o 
   5   9   7       66.09       33.66     75.27 o 
   6   9   7      223.25      212.74     38.59 o 
   7   9   7      119.75       88.58     73.44 o 
   8   9   7        1.64       45.76     60.54 o 
  10   9   7        5.21      -48.96     69.23 o 
 -10  10   7       11.03      -64.54     64.54 o 
  -9  10   7       64.46      -22.67     76.88 o 
  -8  10   7      611.69      578.33     56.64 o 
  -7  10   7      259.01      271.10     39.51 o 
  -6  10   7      363.53      414.32     43.86 o 
  -5  10   7      567.23      545.59     47.30 o 
  -4  10   7        0.76       41.92     71.09 o 
  -3  10   7       13.35        0.00     58.48 o 
  -2  10   7       68.66       21.87     77.33 o 
   1  10   7        3.10       47.07     55.19 o 
   2  10   7      525.85      493.74     50.96 o 
   3  10   7      343.93      381.09     48.23 o 
   4  10   7      446.85      451.25     48.11 o 
   5  10   7      629.84      650.11     52.63 o 
   6  10   7       28.09      177.75     74.00 o 
   7  10   7       91.22       23.52     83.14 o 
   8  10   7       54.03      -36.37     62.99 o 
  -9  11   7       42.92       48.21     63.78 o 
  -7  11   7        7.44       45.98     53.91 o 
  -6  11   7      120.67      113.37     76.89 o 
  -5  11   7        4.31       22.50     79.55 o 
  -4  11   7      262.90      270.43     44.23 o 
  -3  11   7       50.70       68.86     62.86 o 
  -2  11   7      138.62      178.66     36.16 o 
  -1  11   7      155.83      177.77     79.50 o 
   0  11   7       27.37       60.77     65.45 o 
   1  11   7      164.73      165.08     39.30 o 
   2  11   7        6.39       38.77     74.24 o 
   3  11   7        9.69       51.66     60.57 o 
   4  11   7      211.66      219.74     99.29 o 
   5  11   7        3.11      -81.26     81.26 o 
   6  11   7       90.36      178.34     72.06 o 
   7  11   7      216.52      239.70     93.56 o 
  -8  12   7      376.35      226.30    102.14 o 
  -7  12   7      326.52      257.95     47.85 o 
  -6  12   7      357.97      427.01     44.08 o 
  -5  12   7      573.93      631.78     58.49 o 
  -4  12   7       43.53       96.81     80.27 o 
  -2  12   7      114.20      173.66     63.25 o 
  -1  12   7       30.33      163.41     76.46 o 
   0  12   7        0.61       51.25     67.80 o 
   1  12   7       36.12       39.03     59.61 o 
   2  12   7      660.00      700.31     63.89 o 
   3  12   7      313.40      357.38     45.53 o 
   4  12   7      436.23      343.06    117.24 o 
   5  12   7      225.00      303.69     44.43 o 
   6  12   7      145.35       95.51     83.00 o 
   7  12   7      124.12      186.42     36.33 o 
  -6  13   7        1.89       51.96     75.74 o 
  -5  13   7        7.09      -75.05     75.05 o 
  -4  13   7      112.92        0.00     77.72 o 
  -3  13   7        0.85       78.59     55.57 o 
  -2  13   7        1.15       39.62     51.15 o 
  -1  13   7       36.76       79.68     72.74 o 
   0  13   7      204.32      168.17     38.46 o 
   1  13   7      142.03       68.41     73.68 o 
   2  13   7        0.11       27.48     70.06 o 
   3  13   7       18.06       43.18     74.78 o 
   4  13   7        6.01       43.47     66.39 o 
   5  13   7        0.17        0.00     71.17 o 
  -4  14   7        0.82       82.81     75.60 o 
  -3  14   7      160.28      127.13     46.10 o 
  -1  14   7       10.32      -83.02     83.02 o 
   0  14   7      236.12      319.61     43.73 o 
   2  14   7      536.42      578.46     56.76 o 
   3  14   7       16.55       60.80     60.80 o 
 -12   0   8      387.03      376.31     44.87 o 
 -11   0   8      538.16      489.67     43.56 o 
 -10   0   8       10.81       -9.33     50.22 o 
  -9   0   8        5.30      -17.58     55.59 o 
  -8   0   8        0.77      -24.98     52.01 o 
  -7   0   8       39.91      -60.35     60.35 o 
  -6   0   8      555.19      491.70     41.70 o 
  -5   0   8      447.63      508.73     39.53 o 
  -4   0   8     1054.62     1120.66     84.90 o 
  -3   0   8      155.73      122.12     52.30 o 
  -2   0   8      166.46      202.97     26.44 o 
  -1   0   8     1017.28     1229.50     82.91 o 
   0   0   8     1132.95     1052.51     89.38 o 
   1   0   8     3941.97     4332.78    208.84 o 
   2   0   8      139.64      199.86     34.64 o 
   3   0   8      716.02      788.97     65.72 o 
   4   0   8     1271.65     1383.08     98.34 o 
   5   0   8        0.92      -33.32     58.91 o 
   6   0   8      995.27     1120.90     79.58 o 
   7   0   8        4.51        8.90     49.57 o 
   8   0   8      437.54      420.90     41.70 o 
   9   0   8       52.86      118.45     63.97 o 
  10   0   8      243.79      167.33     87.50 o 
  11   0   8      701.06      708.56     54.71 o 
 -12   1   8        7.24      -52.96     52.96 o 
 -11   1   8       50.85       -9.96     80.32 o 
 -10   1   8        0.12      -55.53     55.53 o 
  -9   1   8       32.02      -49.84     49.84 o 
  -8   1   8       73.07       -4.44     43.01 o 
  -7   1   8        3.50        1.98     27.85 o 
  -6   1   8       60.43       75.90     24.14 o 
  -5   1   8      150.68      121.09     39.73 o 
  -4   1   8       24.93       -9.02     63.05 o 
  -3   1   8      152.82      164.88     24.07 o 
  -2   1   8       49.91       55.67     33.50 o 
  -1   1   8      193.34      211.57     19.81 o 
   0   1   8        0.16       68.18     38.11 o 
   1   1   8        0.01        8.51     34.76 o 
   2   1   8        1.18        5.87     50.30 o 
   3   1   8      188.47      190.79     22.61 o 
   4   1   8        0.59      -39.76     39.76 o 
   5   1   8      171.35      231.46     25.14 o 
   6   1   8      126.45       72.25     43.04 o 
   7   1   8       36.37       77.85     55.79 o 
   8   1   8        1.96      -18.44     48.79 o 
   9   1   8        1.89      -39.38     39.38 o 
  10   1   8      236.39      220.84     36.95 o 
  11   1   8       71.92      106.64     53.10 o 
 -12   2   8       52.82       42.78     67.65 o 
 -11   2   8       48.00       80.32     70.99 o 
 -10   2   8        4.16      -59.72     59.72 o 
  -9   2   8      199.09      160.34     78.67 o 
  -8   2   8       62.96        8.43     62.55 o 
  -7   2   8      309.45      326.04     34.22 o 
  -6   2   8      172.53      159.15     73.79 o 
  -5   2   8      405.96      405.92     37.03 o 
  -4   2   8     1146.59     1212.00     88.91 o 
  -3   2   8      168.73      170.62     26.35 o 
  -2   2   8      261.33      309.74     35.76 o 
  -1   2   8       49.30       70.95     37.54 o 
   0   2   8      153.10       21.45     59.38 o 
   1   2   8       60.47       38.17     58.64 o 
   2   2   8       33.07       16.38     57.91 o 
   3   2   8      889.74      851.65     68.27 o 
   4   2   8      492.41      554.36     40.91 o 
   5   2   8      196.87       55.60     62.04 o 
   6   2   8       67.02       55.37     24.76 o 
   7   2   8        1.23      -34.91     49.38 o 
   8   2   8       89.84      -55.26     67.67 o 
   9   2   8      492.52      450.52     39.23 o 
  10   2   8       55.47      124.30     62.15 o 
  11   2   8      117.91      187.50     75.61 o 
 -12   3   8       28.04      108.65     63.35 o 
 -11   3   8       31.28      122.52     55.92 o 
 -10   3   8        0.20       -9.61     46.11 o 
  -9   3   8       93.99      154.52     53.77 o 
  -7   3   8       83.45       57.57     57.57 o 
  -6   3   8        8.58      -40.88     49.73 o 
  -5   3   8        4.99       47.34     47.34 o 
  -4   3   8       25.31       38.36     45.39 o 
  -3   3   8       76.32       60.23     53.24 o 
  -2   3   8        4.72      -30.00     46.24 o 
  -1   3   8       14.88       68.57     39.59 o 
   0   3   8      305.30      304.75     33.10 o 
   1   3   8       48.50      115.12     62.17 o 
   2   3   8      786.95      790.45     57.47 o 
   3   3   8       76.16       74.18     51.47 o 
   4   3   8      113.26       64.58     53.55 o 
   5   3   8       16.57      -32.86     54.50 o 
   6   3   8      144.83      136.04     64.76 o 
   7   3   8      132.78      186.87     67.18 o 
   8   3   8       38.17       37.45     67.51 o 
  10   3   8        0.14      -52.45     68.78 o 
 -12   4   8       39.34      -33.25     83.67 o 
 -11   4   8        5.97       73.08     52.20 o 
 -10   4   8      298.15      320.17     39.96 o 
  -9   4   8        2.45       93.53     43.87 o 
  -8   4   8      473.93      377.69     37.47 o 
  -7   4   8      343.52      283.46     34.95 o 
  -6   4   8      165.74      190.39     30.92 o 
  -5   4   8      431.06      449.02     36.32 o 
  -4   4   8       93.24      176.86     61.22 o 
  -3   4   8      138.16      159.31     62.72 o 
  -2   4   8      733.79      866.81     74.14 o 
  -1   4   8        5.93       41.73     49.38 o 
   0   4   8        4.86      -36.60     60.70 o 
   1   4   8      869.91      847.15     62.73 o 
   2   4   8     1607.96     1810.83    128.77 o 
   3   4   8     2330.62     2198.85    146.33 o 
   4   4   8      746.09      821.43     67.51 o 
   5   4   8      578.97      561.95     42.76 o 
   6   4   8      470.29      549.54     51.68 o 
   7   4   8       46.97      101.42     59.04 o 
   8   4   8       17.96       38.59     51.05 o 
   9   4   8       91.87      111.80     69.68 o 
 -10   5   8       15.46      -10.17     54.77 o 
  -8   5   8      118.79       46.09     63.20 o 
  -7   5   8      183.48      212.04     29.25 o 
  -6   5   8      395.00      380.63     35.48 o 
  -5   5   8      159.53      224.16     32.68 o 
  -4   5   8      112.21      110.32     59.40 o 
  -3   5   8       23.98      -17.05     45.12 o 
  -1   5   8        0.60        0.00     44.85 o 
   0   5   8       22.36        0.00     65.07 o 
   1   5   8        0.27      -75.40     75.40 o 
   3   5   8      564.79      556.59     48.16 o 
   4   5   8      441.02      427.18     45.02 o 
   5   5   8       53.69      103.15     50.50 o 
   6   5   8       66.24      121.74     61.41 o 
   7   5   8       34.03       28.64     49.60 o 
   8   5   8       83.68       89.65     51.76 o 
   9   5   8      171.29      192.64     33.07 o 
  10   5   8       14.40       11.03     67.07 o 
 -11   6   8        0.50      -33.27     63.70 o 
 -10   6   8        0.78       94.74     54.70 o 
  -9   6   8       35.21      130.38     55.84 o 
  -8   6   8       14.71      -41.81     41.81 o 
  -7   6   8      373.52      437.03     38.11 o 
  -6   6   8      482.48      369.63     35.57 o 
  -5   6   8      139.24      197.51     31.61 o 
  -4   6   8       13.19       63.96     45.68 o 
  -3   6   8      350.70      305.63     36.52 o 
  -2   6   8     1225.41     1340.52    113.45 o 
  -1   6   8        8.93      -60.07     60.07 o 
   0   6   8       21.61      -10.78     58.05 o 
   1   6   8       83.17       23.40     66.19 o 
   2   6   8       64.52      100.48     32.60 o 
   3   6   8      589.24      662.93     50.96 o 
   4   6   8      193.16      159.43     61.06 o 
   5   6   8        0.94      -30.34     67.85 o 
   6   6   8        2.28        0.00     70.15 o 
   7   6   8       19.61       51.21     60.59 o 
   8   6   8      111.98      125.34     57.21 o 
   9   6   8      215.23      129.72     95.47 o 
  10   6   8        2.20        0.00     73.39 o 
 -10   7   8       27.09       11.02     55.08 o 
  -9   7   8       55.39      -31.59     70.63 o 
  -8   7   8        0.18      -63.22     63.22 o 
  -7   7   8      123.39      111.26     30.93 o 
  -6   7   8        4.58       47.98     56.77 o 
  -5   7   8      152.41      133.46     32.23 o 
  -4   7   8       17.26       68.61     59.62 o 
  -2   7   8      194.70      246.74     35.14 o 
  -1   7   8      316.70      315.29     41.62 o 
   0   7   8      243.85      267.87     38.77 o 
   1   7   8        0.18       60.98     65.67 o 
   2   7   8      248.81      240.76     40.58 o 
   3   7   8      504.74      608.28     53.94 o 
   4   7   8       62.34       11.40     79.83 o 
   5   7   8      719.36      711.08     58.69 o 
   6   7   8       75.60       86.08     30.44 o 
   7   7   8       87.05       43.91     74.46 o 
   8   7   8        4.75      -44.88     57.21 o 
   9   7   8       59.80      138.08     63.03 o 
 -10   8   8       23.19      -11.59     62.40 o 
  -9   8   8        0.40      -58.82     58.82 o 
  -8   8   8        0.41      -60.83     60.83 o 
  -7   8   8        6.58       41.79     60.92 o 
  -4   8   8      705.64      608.31     50.12 o 
  -3   8   8       69.04        0.00     77.69 o 
  -2   8   8        2.98      -11.06     84.94 o 
  -1   8   8      890.55      891.34     75.09 o 
   0   8   8       94.10      -24.22     76.60 o 
   1   8   8      485.03      548.74     51.35 o 
   2   8   8       23.46      -98.13     98.13 o 
   3   8   8      210.93       87.61     87.61 o 
   4   8   8      160.52       85.35     60.96 o 
   5   8   8       19.51      -70.97     76.66 o 
   6   8   8      689.83      723.78     55.39 o 
   7   8   8       31.82       28.46     30.94 o 
  -9   9   8        3.78      -46.95     77.86 o 
  -8   9   8       88.66       11.36     74.52 o 
  -7   9   8       22.37       11.07     67.34 o 
  -6   9   8       16.06       87.02     61.53 o 
  -5   9   8      551.14      479.28     47.96 o 
  -4   9   8       13.30       44.82     59.29 o 
  -3   9   8      347.95      391.61     44.34 o 
  -2   9   8      110.95      213.73     71.24 o 
  -1   9   8        0.68       36.76     63.67 o 
   1   9   8        1.73       92.26     73.38 o 
   2   9   8      322.73      428.39     44.12 o 
   4   9   8       28.78        0.00     70.95 o 
   5   9   8      196.30      253.03     37.09 o 
   6   9   8       10.90      -24.70     78.12 o 
   7   9   8       38.19       61.54     72.81 o 
  -8  10   8        3.72      -85.82     85.82 o 
  -7  10   8       29.61       58.77     63.30 o 
  -6  10   8       11.97        0.00     49.26 o 
  -5  10   8      107.56       83.88     72.89 o 
  -4  10   8      193.75      270.05     35.17 o 
  -3  10   8      159.89      174.82     35.82 o 
  -2  10   8       86.26      151.82     61.98 o 
  -1  10   8        2.43        0.00     63.42 o 
   0  10   8        6.19        0.00     80.59 o 
   1  10   8       30.65      -27.51     86.99 o 
   2  10   8       20.65      -83.21     96.08 o 
   3  10   8       86.26       41.38     86.14 o 
   4  10   8      123.90      136.76     79.75 o 
   5  10   8       58.84      148.50     72.70 o 
   6  10   8       27.90       13.24     66.19 o 
   7  10   8      108.55       91.33     79.37 o 
  -7  11   8       96.23      125.63     79.46 o 
  -6  11   8       22.84       74.61     74.61 o 
  -5  11   8       28.63      -51.41     90.87 o 
  -4  11   8        0.28       12.88     84.43 o 
  -3  11   8       20.91      -89.11     89.11 o 
  -1  11   8        2.54      -41.03     78.56 o 
   0  11   8      167.00      182.90     85.58 o 
   1  11   8       73.18       43.16     89.84 o 
   2  11   8      680.86      701.03     59.12 o 
   3  11   8      279.00      317.76    115.55 o 
   4  11   8      303.99      303.24    103.12 o 
   5  11   8       84.27        0.00     78.38 o 
  -5  12   8        2.37      -41.07     62.74 o 
  -4  12   8        0.99       96.27     76.57 o 
  -3  12   8       45.20      -14.02     82.95 o 
  -1  12   8       20.10      -43.36     66.24 o 
   0  12   8       48.17      -88.44     95.52 o 
   2  12   8      144.18       75.52    109.95 o 
   4  12   8      148.63      236.60     49.45 o 
  -2  13   8        3.90      105.37     65.62 o 
  -1  13   8        1.57      -91.20     98.50 o 
   0  13   8        6.60       30.90    102.50 o 
   1  13   8      107.47      141.57     90.36 o 
 -10   1   9      342.58      436.62     29.34 o 
  -9   1   9        2.28      -39.82     45.07 o 
  -8   1   9       62.16       64.67     43.81 o 
  -7   1   9       14.18       -9.15     54.16 o 
  -6   1   9       15.50       36.60     35.88 o 
  -5   1   9      304.84      308.39     24.04 o 
  -4   1   9        4.98      -41.89     54.93 o 
  -3   1   9      746.36      776.10     44.22 o 
  -2   1   9      295.31      364.56     42.93 o 
  -1   1   9      558.23      593.97     34.48 o 
   0   1   9      256.82      296.05     23.50 o 
   1   1   9       16.84      -32.63     77.67 o 
   2   1   9      116.28      230.38     94.70 o 
   3   1   9        3.39       50.56     67.13 o 
   4   1   9       73.52      123.01     21.84 o 
   5   1   9       97.83       75.68     45.79 o 
   6   1   9       58.85       69.80     49.86 o 
   7   1   9      387.49      355.88     40.27 o 
   8   1   9        0.23        3.48     37.05 o 
   9   1   9      175.98      217.40     32.26 o 
 -10   2   9        0.75      -75.99     75.99 o 
  -9   2   9       88.80       50.06     76.90 o 
  -7   2   9        2.32       27.40     47.46 o 
  -6   2   9       16.90       61.47     48.90 o 
  -5   2   9      102.06      118.99     56.38 o 
  -4   2   9        2.94      -33.09     42.18 o 
  -3   2   9        0.14        0.00     34.38 o 
  -2   2   9        7.56      -47.98     58.76 o 
  -1   2   9       75.93       23.86     60.04 o 
   0   2   9       32.29        0.00     51.67 o 
   1   2   9       68.13       64.80     57.28 o 
   3   2   9        0.07       33.16     33.16 o 
   4   2   9       22.81        8.53     51.88 o 
   5   2   9       46.03      141.21     51.46 o 
   6   2   9        6.65      -45.87     51.08 o 
   7   2   9        1.80      -28.72     59.79 o 
   8   2   9        0.15       70.19     50.14 o 
   9   2   9       21.64        0.00     57.80 o 
 -10   3   9      233.56      238.07     34.34 o 
  -9   3   9        8.33      -10.18     60.23 o 
  -8   3   9       69.32      116.73     67.39 o 
  -7   3   9        1.55      -67.93     67.93 o 
  -6   3   9       30.03       -9.00     48.44 o 
  -5   3   9      158.59      174.39     71.90 o 
  -4   3   9        2.09      -17.03     53.84 o 
  -3   3   9      508.20      506.27     39.83 o 
  -2   3   9      336.89      327.21     35.51 o 
  -1   3   9      540.47      642.79     55.20 o 
   0   3   9      217.72      166.08     61.19 o 
   2   3   9      111.50       98.08     62.51 o 
   4   3   9       43.34        8.95     58.69 o 
   5   3   9      196.24      215.31     33.00 o 
   6   3   9        4.41       18.67     47.60 o 
   7   3   9      170.13      155.59     74.06 o 
   8   3   9        0.21       40.70     53.84 o 
   9   3   9      154.38      138.96     79.27 o 
 -10   4   9        0.04      -54.80     61.02 o 
  -9   4   9       66.24       41.81     70.89 o 
  -8   4   9        0.50      -60.03     60.03 o 
  -7   4   9        7.36      -28.85     60.05 o 
  -4   4   9       42.85       -8.86     68.08 o 
  -2   4   9       33.16      -44.24     49.26 o 
  -1   4   9      252.50      250.64     34.18 o 
   0   4   9       88.04       39.35     70.94 o 
   1   4   9       70.58      114.05     72.13 o 
   3   4   9        9.15       21.87     55.76 o 
   4   4   9        7.77      -48.42     67.79 o 
   5   4   9        9.94        0.00     40.38 o 
   6   4   9        1.89      -48.61     54.13 o 
   7   4   9        5.11      120.49     54.99 o 
   8   4   9       12.42      -31.35     54.31 o 
  -9   5   9        0.21       10.77     53.84 o 
  -8   5   9       33.80       92.98     53.68 o 
  -7   5   9        0.29       -9.96     47.76 o 
  -6   5   9       32.75      -38.61     72.23 o 
  -5   5   9      117.38      165.66     32.96 o 
  -3   5   9      302.46      287.66     40.29 o 
  -2   5   9      513.93      472.70     41.27 o 
  -1   5   9      243.08      258.63     37.32 o 
   0   5   9      337.37      337.48     42.30 o 
   1   5   9      197.19      190.65     41.48 o 
   2   5   9       24.56       38.75     67.12 o 
   3   5   9       45.49       11.85     77.72 o 
   4   5   9        2.11       76.20     54.43 o 
   6   5   9        0.71      -61.29     66.20 o 
   7   5   9       29.67      -31.16     78.41 o 
   8   5   9       73.29      183.18     69.00 o 
  -9   6   9       18.29       44.55     58.94 o 
  -8   6   9       15.91      -21.42     62.46 o 
  -7   6   9        3.22       10.35     51.74 o 
  -6   6   9       24.66      -40.37     51.46 o 
  -5   6   9        0.64      -19.90     58.02 o 
  -4   6   9      152.57      208.47     74.95 o 
  -3   6   9       37.00       30.15     71.78 o 
  -2   6   9      256.32      266.98     37.70 o 
  -1   6   9      153.02      118.68     78.55 o 
   0   6   9      131.77      -11.73     80.39 o 
   1   6   9       16.01       89.86     64.18 o 
   2   6   9        1.77        0.00     64.91 o 
   3   6   9        0.50       50.44     59.14 o 
   4   6   9        6.55        0.00     57.78 o 
   5   6   9        2.94       66.85     61.03 o 
   6   6   9       77.40      132.41     71.51 o 
   7   6   9        3.37      -63.67     63.67 o 
  -7   7   9        7.00       32.79     62.78 o 
  -6   7   9       19.08      -10.72     57.74 o 
  -5   7   9      149.08      148.76     70.48 o 
  -4   7   9        0.21      -73.70     73.70 o 
  -3   7   9       40.78       42.87     50.27 o 
  -2   7   9       91.68       65.86     85.03 o 
  -1   7   9       71.63      -35.15     83.68 o 
   0   7   9      517.71      565.77     54.15 o 
   1   7   9      197.51      225.23     41.49 o 
   2   7   9        3.84      -74.72     74.72 o 
   3   7   9       23.38       13.20     66.02 o 
   4   7   9        0.89      -25.22     66.72 o 
   5   7   9       84.84      120.68     70.37 o 
   6   7   9        1.14       35.07     45.28 o 
   7   7   9        0.81      -63.85     63.85 o 
  -7   8   9        1.57       34.79     53.14 o 
  -6   8   9        0.74      -22.79     66.44 o 
  -5   8   9       17.18       33.88     58.69 o 
  -3   8   9      121.04       45.61     72.12 o 
  -2   8   9      470.04      429.92     47.11 o 
  -1   8   9       42.76       74.92     68.39 o 
   0   8   9      239.61      223.14    105.83 o 
   2   8   9        8.08      -75.91     75.91 o 
   3   8   9       26.52       55.20     64.73 o 
   4   8   9        1.24       53.64     62.90 o 
   5   8   9        5.31      116.33     67.16 o 
   6   8   9       25.37      -37.52     71.85 o 
  -6   9   9        1.92      -12.06     64.92 o 
  -5   9   9       82.70       83.82     72.84 o 
  -4   9   9        0.27      -12.01     57.62 o 
  -3   9   9      151.46      122.31     88.20 o 
  -2   9   9      113.08      114.72     79.60 o 
  -1   9   9       50.46      118.93     75.91 o 
   0   9   9       17.31      -13.76     88.13 o 
   2   9   9       28.94       58.30     68.37 o 
   3   9   9       22.61        0.00     93.37 o 
   4   9   9       61.63        0.00     91.54 o 
   5   9   9       92.85      152.84     40.55 o 
  -5  10   9       48.01       63.80     68.71 o 
  -4  10   9       83.81      154.05     83.20 o 
  -3  10   9        8.95      -65.61     79.82 o 
  -2  10   9      221.30       67.80    104.16 o 
  -1  10   9      153.55      167.29     83.65 o 
   0  10   9       18.35      -43.28     90.10 o 
   1  10   9       93.93      208.59     84.28 o 
   2  10   9        8.78       45.26     58.43 o 
   3  10   9       30.57       89.83     89.83 o 
  -2  11   9       53.22      -28.74     76.05 o 
  -1  11   9       41.34      -90.29     90.29 o 
   0  11   9       18.06      105.71     75.50 o 
  -8   0  10       15.02      -21.40     62.40 o 
  -7   0  10        9.26       20.63     58.34 o 
  -5   0  10      105.41      106.92     66.64 o 
  -3   0  10     1530.54     1710.60    130.91 o 
  -2   0  10      474.12      607.50     46.45 o 
  -1   0  10      352.32      392.03     39.32 o 
   0   0  10      329.40      323.65     40.18 o 
   1   0  10        9.03       46.43     54.44 o 
   2   0  10      107.21      140.20     88.67 o 
   3   0  10      262.21      381.61     44.30 o 
   4   0  10      269.94      307.25     42.26 o 
   5   0  10      112.60      153.75     82.18 o 
  -8   1  10       12.39       21.59     61.07 o 
  -7   1  10       17.78       16.32     48.01 o 
  -6   1  10       19.79        0.00     42.17 o 
  -5   1  10        6.35      -23.17     44.09 o 
  -4   1  10       18.03       61.86     44.03 o 
  -3   1  10        9.76      -33.68     45.94 o 
  -2   1  10        2.02      -48.14     53.60 o 
  -1   1  10        1.51       -5.64     42.60 o 
   0   1  10       63.42       93.62     59.21 o 
   1   1  10        3.58       22.09     41.81 o 
   2   1  10       54.89       16.47     58.41 o 
   3   1  10       36.93       77.83     53.61 o 
   4   1  10        0.09        1.71     43.87 o 
   5   1  10       25.52       67.17     50.53 o 
   6   1  10        5.02      -53.05     53.05 o 
  -8   2  10       81.11      118.49     58.01 o 
  -7   2  10       55.91       51.83     49.71 o 
  -6   2  10        5.18      -20.03     58.40 o 
  -5   2  10      141.48      190.12     31.16 o 
  -4   2  10        5.67       19.00     53.73 o 
  -3   2  10      250.58      205.50     74.73 o 
  -1   2  10      158.98      110.37     67.59 o 
   0   2  10      193.94      174.95     78.67 o 
   1   2  10       23.14       37.08     49.06 o 
   2   2  10        5.68       47.12     60.34 o 
   3   2  10      169.68      155.58     31.83 o 
   4   2  10        0.09      -19.64     51.97 o 
   5   2  10      128.80      192.12     70.78 o 
   6   2  10        1.22       10.46     52.28 o 
  -7   3  10       14.82      -10.55     62.41 o 
  -6   3  10       58.37      102.18     59.58 o 
  -5   3  10        3.20      -49.74     49.74 o 
  -4   3  10       91.33      164.50     31.22 o 
  -3   3  10       38.33       86.41     49.89 o 
  -1   3  10      208.57      227.72     35.68 o 
   0   3  10        0.94       19.66     50.13 o 
   1   3  10       61.32       63.79     52.08 o 
   2   3  10        4.36       57.44     67.35 o 
   3   3  10       66.98      -64.20     74.13 o 
   4   3  10       40.87       40.78     53.95 o 
   5   3  10       59.05       82.27     63.40 o 
   6   3  10        7.85       42.37     49.68 o 
  -5   4  10      337.35      349.50     40.93 o 
  -4   4  10       51.16       30.30     67.75 o 
  -3   4  10      228.42      110.22     84.43 o 
  -2   4  10       67.86      140.89     66.75 o 
  -1   4  10      134.12      185.05     61.68 o 
   0   4  10     1483.12     1415.23    107.77 o 
   1   4  10       20.12      -12.41     66.84 o 
   2   4  10       54.45       87.94     87.94 o 
   3   4  10        3.50       51.16     74.58 o 
   4   4  10      147.62      177.10     88.55 o 
   5   4  10      219.09      303.22     41.26 o 
  -6   5  10        0.18      -43.58     55.56 o 
  -5   5  10       33.56       21.33     65.75 o 
  -4   5  10       40.10      -31.67     79.71 o 
  -2   5  10       87.63       85.83     75.86 o 
  -1   5  10        0.16      -55.95     62.30 o 
   1   5  10       95.24       81.53     81.53 o 
   2   5  10       27.70      -88.12     88.12 o 
   3   5  10        7.57       96.61     60.16 o 
  -6   6  10        2.05      -33.97     51.89 o 
  -5   6  10        3.49       44.67     59.09 o 
  -4   6  10       20.24      -84.86     84.86 o 
  -3   6  10      443.29      328.46     47.51 o 
  -2   6  10      101.83      -57.89     90.43 o 
  -1   6  10        5.01       24.08     68.11 o 
   0   6  10        2.94       78.47     78.47 o 
   1   6  10      206.05      217.68     50.41 o 
   2   6  10       35.54        0.00     91.19 o 
   3   6  10       26.77       72.79     69.82 o 
   4   6  10        5.59       54.11     71.59 o 
  -4   7  10      336.90      344.18     44.30 o 
  -3   7  10       11.19       96.33     68.11 o 
  -2   7  10      131.99       49.12    107.06 o 
  -1   7  10       88.50       39.05     87.31 o 
   0   7  10        0.78      -13.91     89.08 o 
   1   7  10       98.87      165.23     72.04 o 
  -2   8  10        1.86       26.33     58.88 o 
  -1   8  10      296.08      301.21     44.46 o 
   0   8  10      314.45      190.35    108.59 o 
   1   8  10       39.55      -31.20     62.40 o 
  -3   1  11       47.89       36.10     49.39 o 
  -2   1  11        0.68      -26.86     42.11 o 
  -1   1  11       41.68       56.48     45.75 o 
   0   1  11        0.14      -17.93     74.50 o 
   1   1  11       17.46       44.24     53.08 o 
  -2   2  11        1.52       42.39     61.79 o 
  -1   2  11        0.38       73.87     46.00 o 
   0   2  11        4.20      -10.56     50.65 o 
                                                 
